# Supplementary material for: 6,6′-Dimeth­oxy-2,2′-[(hexane-1,6-diyldi­oxy)bis­(nitrilo­methyl­idyne)]diphenol
Source: Acta Crystallogr Sect E Struct Rep Online. 2008 Jun 21;64(Pt 7):o1323. doi: 10.1107/S1600536808017789 (PMC2961880; doi:10.1107/S1600536808017789)
Supplement: Supplementary file 2 [file e-64-o1323-Isup2.hkl]

# 
# h,k,l, Fc-squared, Fo-squared, sigma(Fo-squared) and status flag 
# 
data_I
_shelx_title ' 080527c in P2(1)/n' 
_shelx_refln_list_code          4 
_shelx_F_calc_maximum      250.67 
_exptl_crystal_F_000       888.00 
_reflns_d_resolution_high  0.8407 
 
loop_ 
 _symmetry_equiv_pos_as_xyz 
 'x, y, z' 
 '-x+1/2, y+1/2, -z+1/2' 
 '-x, -y, -z' 
 'x-1/2, -y-1/2, z-1/2' 
 
_cell_length_a     6.2913 
_cell_length_b    29.0630 
_cell_length_c    12.0481 
_cell_angle_alpha  90.000 
_cell_angle_beta  100.063 
_cell_angle_gamma  90.000 
 
_shelx_F_squared_multiplier     1.000 
 
loop_ 
 _refln_index_h 
 _refln_index_k 
 _refln_index_l 
 _refln_F_squared_calc 
 _refln_F_squared_meas 
 _refln_F_squared_sigma 
 _refln_observed_status 
   2   0   0     2598.45     2618.76     54.13 o 
   4   0   0       53.60       37.09     11.68 o 
   6   0   0        2.06        0.37     15.23 o 
   1   1   0      245.15      200.46      9.68 o 
   2   1   0      283.01      242.85     14.17 o 
   3   1   0      548.03      588.04     16.93 o 
   4   1   0       33.27       39.52     13.94 o 
   5   1   0        6.56       -6.68      4.96 o 
   6   1   0        2.11       -4.25     10.44 o 
   7   1   0        1.11       -3.18     16.80 o 
   0   2   0      727.15      594.28     12.74 o 
   1   2   0      871.10      890.28     13.65 o 
   2   2   0        2.38       -3.39      2.26 o 
   3   2   0      307.56      299.22     11.50 o 
   4   2   0      546.46      492.94     18.50 o 
   5   2   0       52.87       37.51      9.43 o 
   6   2   0       77.66       61.39     17.20 o 
   7   2   0        0.02      -13.86     16.80 o 
   1   3   0     2319.91     2338.03     26.08 o 
   2   3   0      329.84      308.76      8.46 o 
   3   3   0      216.92      227.49     11.31 o 
   4   3   0      346.95      352.34     12.47 o 
   5   3   0      464.98      389.93     21.59 o 
   6   3   0      137.50      169.15     20.82 o 
   7   3   0       17.91       -2.62     16.23 o 
   0   4   0     7287.82     7297.97     71.59 o 
   1   4   0      230.56      259.63      6.38 o 
   2   4   0     1093.79     1091.31     17.50 o 
   3   4   0      785.11      813.42     21.36 o 
   4   4   0      122.43      134.17     10.08 o 
   5   4   0       23.32       24.80      9.22 o 
   6   4   0      102.93      142.86     27.85 o 
   7   4   0        7.40        4.75     15.30 o 
   1   5   0    12818.12    12969.25    107.93 o 
   2   5   0      608.11      677.28     13.01 o 
   3   5   0     1271.29     1438.70     23.98 o 
   4   5   0       29.75       23.58      6.07 o 
   5   5   0      109.75      124.27     17.14 o 
   7   5   0        6.71       10.18     16.55 o 
   0   6   0     7427.54     7157.23     71.15 o 
   1   6   0    13827.23    13907.67    164.05 o 
   2   6   0       26.91       34.82      3.92 o 
   3   6   0      122.21      129.19      7.52 o 
   4   6   0        1.43       -3.68      4.66 o 
   5   6   0        8.06       12.56      8.39 o 
   6   6   0        0.54       -5.43     10.74 o 
   7   6   0        2.55        8.88     15.20 o 
   1   7   0     5390.50     5244.71     60.08 o 
   2   7   0        0.46       -3.45      2.30 o 
   3   7   0      314.28      329.22     10.67 o 
   4   7   0        6.83        8.57      5.40 o 
   5   7   0      507.87      474.01     20.28 o 
   6   7   0       34.25       76.96     21.26 o 
   7   7   0       15.75       22.85     22.48 o 
   0   8   0     2517.92     2451.09     29.17 o 
   1   8   0     1503.04     1512.83     18.07 o 
   2   8   0       86.99       86.94      5.38 o 
   3   8   0       65.58       85.37      7.04 o 
   4   8   0        1.06       -6.91      4.61 o 
   5   8   0      131.11      136.85     12.87 o 
   6   8   0      279.13      244.49     36.59 o 
   7   8   0       99.18      125.19     30.53 o 
   1   9   0     6049.85     6206.80     56.34 o 
   2   9   0     2046.85     2184.58     35.60 o 
   3   9   0        2.60        5.36      3.88 o 
   4   9   0        1.85       -3.56      4.30 o 
   5   9   0        7.52        6.08     10.44 o 
   6   9   0        7.29       25.58     11.97 o 
   7   9   0        4.04       25.79     24.66 o 
   0  10   0     1526.20     1470.80     21.11 o 
   1  10   0     2602.75     2499.14     27.36 o 
   2  10   0     4226.67     4738.52     69.52 o 
   3  10   0      227.06      199.66      7.92 o 
   4  10   0      126.77      140.52     12.83 o 
   5  10   0       28.76       18.40     11.89 o 
   6  10   0       36.62       31.15     14.45 o 
   7  10   0       29.81       77.55     26.60 o 
   1  11   0     2725.41     2776.42     27.54 o 
   2  11   0      477.40      566.04     11.75 o 
   3  11   0      189.81      203.79      8.46 o 
   4  11   0       51.32       48.39      8.30 o 
   5  11   0        1.45       -8.19      8.85 o 
   6  11   0       76.10      116.04     16.87 o 
   0  12   0      113.05      104.73      5.53 o 
   1  12   0      998.54     1012.56     14.27 o 
   2  12   0     2319.41     2326.37     28.33 o 
   3  12   0      238.53      239.52     12.77 o 
   4  12   0       13.82        6.40      6.81 o 
   5  12   0       18.55       10.26      9.34 o 
   6  12   0       30.53       45.09     16.36 o 
   1  13   0       49.17       47.65      4.53 o 
   2  13   0       19.51       24.34      4.86 o 
   3  13   0      103.00      134.86     11.40 o 
   4  13   0       50.81       85.96     10.23 o 
   5  13   0      110.54       87.62     15.39 o 
   6  13   0       10.77       14.90     11.45 o 
   0  14   0       42.93       37.55      5.05 o 
   1  14   0        1.02       -1.53      2.87 o 
   2  14   0      513.60      570.22     12.59 o 
   3  14   0      564.90      638.99     14.49 o 
   4  14   0       26.76       13.79      9.48 o 
   5  14   0       54.55       44.88     12.66 o 
   6  14   0       50.58       34.24     13.95 o 
   1  15   0      518.80      504.60     10.65 o 
   2  15   0      130.44      126.23      7.59 o 
   3  15   0       10.21        9.34      4.89 o 
   4  15   0        0.43       -0.25      8.73 o 
   5  15   0       82.52       83.75     16.23 o 
   6  15   0        1.79       -2.44     11.35 o 
   0  16   0        7.83        6.48      3.98 o 
   1  16   0        5.48        7.77      3.49 o 
   2  16   0      673.25      642.88     14.07 o 
   3  16   0      162.79      177.02     10.78 o 
   4  16   0      108.13      120.93     28.47 o 
   5  16   0       19.64        6.56     11.14 o 
   6  16   0        9.81       10.07     11.73 o 
   1  17   0      482.34      474.47     11.00 o 
   2  17   0      427.33      436.90     11.90 o 
   3  17   0      537.98      578.18     14.60 o 
   4  17   0      409.72      376.73     21.54 o 
   5  17   0       11.29        3.55     10.55 o 
   6  17   0        3.36       -7.34     11.86 o 
   0  18   0       89.01      103.10      9.38 o 
   1  18   0      828.64      819.03     21.03 o 
   2  18   0        0.88       -0.64      4.35 o 
   3  18   0        7.98        6.96      9.29 o 
   4  18   0        5.69        1.83      9.87 o 
   5  18   0      107.90       98.24     17.47 o 
   6  18   0        7.63        8.59     12.68 o 
   1  19   0      595.06      562.20     13.49 o 
   2  19   0      121.84      136.61      9.35 o 
   3  19   0      666.25      665.28     55.73 o 
   4  19   0      248.12      263.06     23.33 o 
   5  19   0       17.52       -2.13     10.95 o 
   6  19   0        0.06       -4.34     11.91 o 
   0  20   0       52.46       38.28      7.31 o 
   1  20   0      687.01      692.26     15.75 o 
   2  20   0       28.81       33.66      6.37 o 
   3  20   0       90.34      108.40     16.09 o 
   4  20   0       22.03       28.97     18.61 o 
   5  20   0       19.16       13.86     12.83 o 
   6  20   0        0.21       -5.05     12.24 o 
   1  21   0      184.98      211.50      9.47 o 
   2  21   0        3.28        2.65      5.44 o 
   3  21   0      144.17      207.14     20.28 o 
   4  21   0        7.21       11.28     11.34 o 
   5  21   0        0.10       -6.67     12.39 o 
   0  22   0      358.37      323.67     13.11 o 
   1  22   0      160.15      170.92      9.37 o 
   2  22   0       60.84       51.84      9.34 o 
   3  22   0      288.83      281.92     28.44 o 
   4  22   0       13.18        8.43     12.91 o 
   5  22   0        0.04       -8.62     11.16 o 
   1  23   0        7.86       12.11      5.80 o 
   2  23   0      134.91      132.23     16.82 o 
   3  23   0       83.73      107.81     29.63 o 
   4  23   0        5.44        3.38     11.30 o 
   5  23   0        1.15      -14.05     12.03 o 
   0  24   0       55.38       47.06      9.10 o 
   1  24   0      113.21      135.37     12.99 o 
   2  24   0       31.48       14.96      8.40 o 
   3  24   0       20.19       14.19     11.04 o 
   4  24   0      145.67      120.02     19.49 o 
   5  24   0        1.48        4.76     13.04 o 
   1  25   0        0.99       -1.49      5.94 o 
   2  25   0      174.10      211.44     20.98 o 
   3  25   0       24.82       14.66     13.57 o 
   4  25   0        7.94        4.07     13.06 o 
   5  25   0        3.97       -0.55     14.26 o 
   0  26   0      150.93      177.45     19.54 o 
   1  26   0       56.96       69.90     11.22 o 
   2  26   0       87.93      118.60     17.02 o 
   3  26   0       48.69       48.90     14.54 o 
   4  26   0       15.99       11.18     12.59 o 
   1  27   0       13.58        8.24      8.16 o 
   2  27   0      280.93      269.28     20.62 o 
   3  27   0       37.38       31.29     14.16 o 
   4  27   0       26.19       25.40     14.77 o 
   0  28   0      210.48      238.06     22.68 o 
   1  28   0       30.40       24.13      9.19 o 
   2  28   0      143.70      229.67     38.65 o 
   3  28   0        0.10      -15.38     11.62 o 
   4  28   0       34.64       17.26     15.47 o 
   1  29   0      127.50      136.70     14.31 o 
   2  29   0      273.37      297.40     51.01 o 
   3  29   0       33.53       33.18     16.42 o 
   4  29   0       12.54        3.88     14.12 o 
   0  30   0        2.27       -7.67     11.58 o 
   1  30   0       86.67       64.25     23.66 o 
   2  30   0       24.59       44.02     17.95 o 
   3  30   0       24.91        5.95     13.35 o 
   1  31   0       16.74       37.07     11.47 o 
   2  31   0       39.27       22.22     15.55 o 
   3  31   0        1.80        4.74     12.93 o 
   0  32   0        8.28       -9.05     20.98 o 
   1  32   0      116.06      139.76     25.41 o 
   2  32   0       44.51       37.18     14.69 o 
   1  33   0       20.98       66.06     16.84 o 
   2  33   0        0.24       -1.25     14.14 o 
   0  34   0       83.31       75.30     28.53 o 
   1  34   0      132.34      127.55     19.80 o 
  -5   0   1        3.11       -0.62     10.99 o 
  -3   0   1      312.23      345.53     19.54 o 
  -1   0   1       66.89       68.06      6.24 o 
   1   0   1        8.16       16.35      6.96 o 
   3   0   1     1236.29     1253.16     27.14 o 
   5   0   1     1726.77     1718.72     65.93 o 
   7   0   1       20.41        9.24     19.42 o 
  -6   1   1       32.79       45.10     17.64 o 
  -5   1   1       15.25        2.58      6.31 o 
  -4   1   1        0.65       -6.10      5.89 o 
  -3   1   1      145.88      145.31     10.49 o 
  -2   1   1      330.84      331.94     11.52 o 
  -1   1   1        4.79        3.47      1.94 o 
   0   1   1       65.24       50.76      2.66 o 
   1   1   1      142.91      124.94      3.49 o 
   2   1   1      952.88      929.93     19.64 o 
   3   1   1        0.00        2.72      6.65 o 
   4   1   1      615.41      590.64     13.95 o 
   5   1   1       26.52       47.53     14.58 o 
   6   1   1      171.69      173.73     22.29 o 
   7   1   1        0.04      -11.55     12.40 o 
  -7   2   1        1.57       -5.31     16.73 o 
  -6   2   1       42.84       47.80     18.86 o 
  -5   2   1        0.85       -5.97      5.87 o 
  -4   2   1      801.31      879.93     25.45 o 
  -3   2   1        2.16        6.29      5.52 o 
  -2   2   1       97.36       94.47      7.32 o 
  -1   2   1     6293.86     6215.34     59.34 o 
   0   2   1     3756.52     3695.46     37.43 o 
   1   2   1      522.61      449.53     10.27 o 
   2   2   1       80.96       79.85      4.36 o 
   3   2   1      428.30      424.47     11.52 o 
   4   2   1       16.59       12.49      6.75 o 
   5   2   1       12.25        8.00      7.58 o 
   6   2   1       18.30       19.15     14.58 o 
   7   2   1        0.06        1.24     12.23 o 
  -7   3   1        9.41       22.00     13.47 o 
  -6   3   1        4.28       -5.18      9.93 o 
  -5   3   1        0.54       -1.36      6.27 o 
  -4   3   1     1144.39     1184.61     28.78 o 
  -3   3   1     9264.29    10055.96    105.13 o 
  -2   3   1      583.86      656.81     13.79 o 
  -1   3   1      733.48      751.94     12.04 o 
   0   3   1     1805.58     1714.53     19.40 o 
   1   3   1       48.91       49.64      4.82 o 
   2   3   1      176.98      172.32      5.92 o 
   3   3   1      441.92      421.00     15.76 o 
   4   3   1       61.00       61.38      7.53 o 
   5   3   1       22.16       20.02      8.32 o 
   6   3   1        0.98        5.15     11.31 o 
   7   3   1       14.87        3.00     18.79 o 
  -7   4   1        0.53        1.17     13.49 o 
  -6   4   1        0.51        2.19     11.11 o 
  -5   4   1       69.01       58.19     12.02 o 
  -4   4   1        0.42       -2.67      6.24 o 
  -3   4   1     1762.95     1907.75     29.50 o 
  -2   4   1      354.25      333.36      7.93 o 
  -1   4   1     4236.95     4303.88     43.02 o 
   0   4   1      515.04      542.58      6.60 o 
   1   4   1     2169.67     2243.66     57.22 o 
   2   4   1      124.20      123.15      5.24 o 
   3   4   1     3931.45     4090.15     48.82 o 
   4   4   1      654.63      576.33     15.40 o 
   5   4   1      792.25      805.78     33.78 o 
   6   4   1      347.82      306.76     21.32 o 
   7   4   1       46.49       23.04     19.92 o 
  -7   5   1        1.26       10.11     18.23 o 
  -6   5   1       40.12       36.83     11.67 o 
  -5   5   1      131.97      148.67     14.44 o 
  -4   5   1        4.57       -1.42      4.89 o 
  -3   5   1       37.67       32.60      7.50 o 
  -2   5   1      137.16      117.25      4.92 o 
  -1   5   1      496.20      491.62      7.15 o 
   0   5   1     1402.27     1325.41     12.93 o 
   1   5   1    15574.36    15414.98    214.22 o 
   2   5   1     1771.87     1941.38     36.79 o 
   3   5   1     1623.64     1552.56     24.33 o 
   4   5   1      225.77      187.43      9.19 o 
   5   5   1      280.96      275.48     16.19 o 
   6   5   1       16.38        9.03     11.47 o 
   7   5   1       21.23       11.80     17.61 o 
  -7   6   1        7.55        4.18     21.17 o 
  -6   6   1       13.30       11.71     10.32 o 
  -5   6   1        0.03       -4.29      5.42 o 
  -4   6   1      417.81      423.50     14.26 o 
  -3   6   1      415.21      436.23     11.25 o 
  -2   6   1       20.56       21.81      3.74 o 
  -1   6   1    12255.42    12175.65     92.45 o 
   0   6   1      948.74      925.46     11.69 o 
   1   6   1     8341.29     8266.39     81.07 o 
   2   6   1      186.74      191.68      6.81 o 
   3   6   1       18.03       17.78      4.63 o 
   4   6   1        6.64        5.47      4.93 o 
   5   6   1       61.32       87.50     13.26 o 
   6   6   1      181.64      183.07     28.78 o 
   7   6   1        0.58      -10.55     15.36 o 
  -7   7   1        2.85        6.43     19.29 o 
  -6   7   1      157.24      159.15     18.06 o 
  -5   7   1        1.42      -10.02     10.27 o 
  -4   7   1      499.33      507.23     13.61 o 
  -3   7   1     2355.10     2431.49     30.64 o 
  -2   7   1        0.56       -2.40      2.56 o 
  -1   7   1    62837.50    60873.29    464.85 o 
   0   7   1     1482.17     1429.18     14.66 o 
   1   7   1     3757.47     3777.85     49.87 o 
   2   7   1       74.53       69.94      4.98 o 
   3   7   1      307.31      284.02      9.46 o 
   4   7   1      376.76      338.87     15.87 o 
   5   7   1       39.24       43.38     10.63 o 
   6   7   1        2.81        1.00     16.05 o 
   7   7   1       12.58       16.98     18.79 o 
  -7   8   1        9.50       36.65     24.10 o 
  -6   8   1      126.16      140.62     17.83 o 
  -5   8   1        2.40      -13.58      9.05 o 
  -4   8   1        0.52       -4.76      4.37 o 
  -3   8   1        4.03        0.76      3.60 o 
  -2   8   1      581.30      580.09     10.90 o 
  -1   8   1     5126.64     5292.89     44.29 o 
   0   8   1     3519.21     3462.80     48.46 o 
   1   8   1       15.53       13.46      2.88 o 
   2   8   1      666.12      729.30     13.56 o 
   3   8   1        2.43        1.98      3.89 o 
   4   8   1       24.84       19.37      8.06 o 
   5   8   1       76.27       81.10     12.66 o 
   7   8   1        4.76        3.83     13.11 o 
  -7   9   1        2.03       -2.62     18.48 o 
  -6   9   1       56.51       75.49     14.88 o 
  -5   9   1       75.14       70.20     13.89 o 
  -4   9   1      201.59      175.72      8.75 o 
  -3   9   1      259.06      252.94     12.92 o 
  -2   9   1     1204.69     1235.25     17.53 o 
  -1   9   1      114.12      125.70     13.79 o 
   0   9   1       97.81      103.48      6.21 o 
   1   9   1      441.04      436.44      8.59 o 
   2   9   1        1.91       15.28      4.85 o 
   3   9   1        0.06        0.80      3.90 o 
   4   9   1       19.80       25.64      8.39 o 
   5   9   1        5.60       -3.83      8.25 o 
   6   9   1      124.86      146.14     17.99 o 
   7   9   1        5.94       -3.30     11.41 o 
  -7  10   1        5.91       21.17     23.54 o 
  -6  10   1        0.18       -0.69     10.52 o 
  -5  10   1      213.33      257.23     35.68 o 
  -4  10   1       23.80       36.95      6.38 o 
  -3  10   1       35.97       44.56      5.63 o 
  -2  10   1      264.70      281.07      7.87 o 
  -1  10   1       30.89       45.78      6.24 o 
   0  10   1       15.81       12.67      2.42 o 
   1  10   1      144.80      152.07      5.45 o 
   2  10   1    13509.67    14863.29    127.55 o 
   3  10   1       14.32        1.03      4.14 o 
   4  10   1      200.26      203.37     11.88 o 
   5  10   1        5.25       -4.24      6.83 o 
   6  10   1      246.16      261.04     62.41 o 
  -7  11   1       25.03       31.48     13.36 o 
  -6  11   1      123.90      127.98     18.11 o 
  -5  11   1        8.27        6.38      9.54 o 
  -4  11   1      164.95      171.46      9.60 o 
  -3  11   1       85.00       91.39      6.62 o 
  -2  11   1       20.20       34.08      4.79 o 
  -1  11   1      859.12      803.57     12.00 o 
   0  11   1      945.84      863.80     10.99 o 
   1  11   1        6.13        8.90      3.19 o 
   2  11   1      393.93      446.62     23.87 o 
   3  11   1      827.99      812.91     20.07 o 
   4  11   1      694.66      690.16     23.98 o 
   5  11   1       50.70       49.44     10.64 o 
   6  11   1        0.02       11.67     11.06 o 
  -6  12   1        0.74        3.31     10.85 o 
  -5  12   1      211.81      225.81     21.73 o 
  -4  12   1        6.16       -2.67      5.75 o 
  -3  12   1      121.57      113.39      7.15 o 
  -2  12   1     7204.96     7648.83     88.64 o 
  -1  12   1      570.46      623.65     10.77 o 
   0  12   1        2.91        7.56      2.39 o 
   1  12   1     1113.86     1124.27     16.63 o 
   2  12   1        2.14        5.48      3.71 o 
   3  12   1      220.60      223.52      8.67 o 
   4  12   1        0.01       -1.89      6.38 o 
   5  12   1        1.00       -9.05      8.75 o 
   6  12   1       81.55       77.03     18.01 o 
  -6  13   1        8.23        0.10     10.79 o 
  -5  13   1       74.07       23.61     11.57 o 
  -4  13   1       11.45        3.74      6.46 o 
  -3  13   1       93.87       97.81      7.43 o 
  -2  13   1     1072.22     1055.78     21.68 o 
  -1  13   1      825.65      825.86     17.76 o 
   0  13   1      147.09      144.83      4.74 o 
   1  13   1      669.43      682.62     12.73 o 
   2  13   1        2.05        0.04      3.47 o 
   3  13   1        9.35        8.56      5.29 o 
   4  13   1        4.19       -9.00      6.00 o 
   5  13   1        5.38       14.29     10.97 o 
   6  13   1        4.18       -0.59     10.38 o 
  -6  14   1       34.09       45.24     14.77 o 
  -5  14   1       78.62       72.16     14.54 o 
  -4  14   1      211.17      215.67     19.40 o 
  -3  14   1      413.16      430.53     13.37 o 
  -2  14   1     6474.53     6660.02     64.92 o 
  -1  14   1      278.70      289.05      9.71 o 
   0  14   1      295.93      235.00      6.15 o 
   1  14   1      368.46      365.16      9.50 o 
   2  14   1     1664.57     1686.97     23.64 o 
   3  14   1      159.39      188.93     10.78 o 
   4  14   1        1.12       -8.55      8.96 o 
   5  14   1       70.36       56.96     17.98 o 
   6  14   1        0.30      -13.07     10.66 o 
  -6  15   1       13.27       11.88     11.65 o 
  -5  15   1       19.54       17.00     10.90 o 
  -4  15   1        8.86       -2.91      8.78 o 
  -3  15   1      332.17      361.75     14.07 o 
  -2  15   1     1000.25     1026.28     22.08 o 
  -1  15   1      464.03      469.32     10.26 o 
   0  15   1      162.83      176.60      5.65 o 
   1  15   1      302.83      297.34     10.90 o 
   2  15   1      660.43      667.87     14.03 o 
   3  15   1      601.26      587.57     17.76 o 
   4  15   1        0.33       -6.60      7.13 o 
   5  15   1       93.72       79.91     26.75 o 
   6  15   1        8.15        2.54     11.01 o 
  -6  16   1        8.60        3.87     12.66 o 
  -5  16   1       26.39       17.04     11.28 o 
  -4  16   1       42.50       46.61     21.57 o 
  -3  16   1       29.53       28.22      7.47 o 
  -2  16   1      701.60      705.86     16.34 o 
  -1  16   1       65.88       77.03      6.16 o 
   0  16   1       13.93       14.22      3.22 o 
   1  16   1      109.37      122.74      7.39 o 
   2  16   1       11.51       11.20      5.13 o 
   3  16   1      149.13      149.60     13.19 o 
   4  16   1        3.33      -14.88     13.74 o 
   5  16   1       29.15       13.54     11.78 o 
   6  16   1        1.28       -2.68     11.50 o 
  -6  17   1        5.39       -4.93     11.31 o 
  -5  17   1       35.03       28.79     12.99 o 
  -4  17   1        5.43       -8.72      9.24 o 
  -3  17   1        9.91        9.28      6.80 o 
  -2  17   1      462.09      476.48     12.48 o 
  -1  17   1       27.92       31.66      4.90 o 
   0  17   1      114.63      117.16      6.01 o 
   1  17   1      146.65      153.99      7.58 o 
   2  17   1       46.18       47.88      6.23 o 
   3  17   1      247.28      232.61     11.95 o 
   4  17   1      107.80       76.86     16.39 o 
   5  17   1       27.28       24.76     12.91 o 
   6  17   1       17.27       13.10     13.98 o 
  -6  18   1        8.52       10.51     12.47 o 
  -5  18   1       22.17        8.33     14.95 o 
  -4  18   1      246.46      272.08     26.79 o 
  -3  18   1        0.00        0.39      6.06 o 
  -2  18   1       25.21       28.47      5.81 o 
  -1  18   1      411.13      393.47     10.33 o 
   0  18   1      432.07      422.74      9.31 o 
   1  18   1      185.02      185.63      8.19 o 
   2  18   1        8.37        6.54      4.72 o 
   3  18   1        3.73        5.27      6.86 o 
   4  18   1       67.22       44.44     12.90 o 
   5  18   1       17.02        6.93     12.22 o 
   6  18   1       10.10       16.02     13.47 o 
  -6  19   1        2.97      -17.29     11.52 o 
  -5  19   1        0.95        1.47     10.55 o 
  -4  19   1       82.91      126.76     17.72 o 
  -3  19   1      161.14      167.35     16.89 o 
  -2  19   1       11.45        9.21      5.19 o 
  -1  19   1       29.66       38.48      5.55 o 
   0  19   1       19.97       27.17      4.28 o 
   1  19   1      239.14      239.46      9.53 o 
   2  19   1       37.39       25.46      5.92 o 
   3  19   1        6.49       -3.23      6.57 o 
   4  19   1        1.62       -8.74     10.08 o 
   5  19   1       11.51        3.16     11.32 o 
   6  19   1        1.08        5.17     14.58 o 
  -6  20   1        1.28       -3.25     13.21 o 
  -5  20   1        0.00      -12.51     10.25 o 
  -4  20   1       63.11       61.44     14.28 o 
  -3  20   1      178.89      192.86     13.78 o 
  -2  20   1        2.39       -6.83      5.83 o 
  -1  20   1      277.67      266.37      9.15 o 
   0  20   1       28.87       26.81      4.73 o 
   1  20   1        0.11        3.35      4.93 o 
   2  20   1        8.16        7.27      5.47 o 
   3  20   1        1.70       -5.56      9.24 o 
   4  20   1      495.15      446.70     24.21 o 
   5  20   1       17.46       22.93     13.54 o 
  -5  21   1       12.85       12.49     12.28 o 
  -4  21   1       60.18       73.54     16.23 o 
  -3  21   1      624.40      607.20     34.75 o 
  -2  21   1        1.22       -6.74      6.09 o 
  -1  21   1      133.44      159.24      9.44 o 
   0  21   1        2.02       -1.14      3.62 o 
   1  21   1       44.95       50.48      7.31 o 
   2  21   1        0.01       -3.40      5.17 o 
   3  21   1      119.57       90.49     15.75 o 
   4  21   1       35.16       42.39     13.83 o 
   5  21   1        0.14       -3.99     11.65 o 
  -5  22   1        0.07      -15.99     10.66 o 
  -4  22   1      165.36      132.11     19.28 o 
  -3  22   1       74.95      101.00     16.73 o 
  -2  22   1      289.71      260.16     13.07 o 
  -1  22   1        0.76       -1.22      4.58 o 
   0  22   1      131.50      128.98      7.95 o 
   1  22   1       24.15       27.80      6.57 o 
   2  22   1        9.03        0.94      7.07 o 
   3  22   1       44.98       30.46     12.12 o 
   4  22   1       36.05       42.33     14.16 o 
   5  22   1       12.10       -1.56     12.27 o 
  -5  23   1        6.24       16.72     13.34 o 
  -4  23   1       71.00       87.73     17.08 o 
  -3  23   1      362.49      338.22     21.43 o 
  -2  23   1      114.37      144.45     19.49 o 
  -1  23   1       24.75       23.94      6.01 o 
   0  23   1        0.52        9.75      4.98 o 
   1  23   1      110.45      122.11     12.36 o 
   2  23   1        2.95       -3.86      6.86 o 
   3  23   1        5.19       -3.41     10.36 o 
   4  23   1        0.00      -14.91     12.05 o 
   5  23   1        9.76       -2.67     12.35 o 
  -5  24   1        0.23       -8.21     11.96 o 
  -4  24   1        2.67       -3.80     16.64 o 
  -3  24   1      137.53      169.83     20.98 o 
  -2  24   1       52.51       59.93     10.34 o 
  -1  24   1        0.44       -4.07      5.33 o 
   0  24   1      839.93      777.40     16.38 o 
   1  24   1      141.16      170.50     11.88 o 
   2  24   1        1.06       -3.97      9.83 o 
   3  24   1        4.17       -6.21     10.51 o 
   4  24   1        6.40        1.17     12.80 o 
   5  24   1        3.21      -17.73     12.55 o 
  -5  25   1       11.29       -7.70     12.30 o 
  -4  25   1       48.51       55.31     15.54 o 
  -3  25   1       28.89       16.70     12.34 o 
  -2  25   1      299.33      269.81     14.25 o 
  -1  25   1       33.51       33.11      7.87 o 
   0  25   1       66.48      123.62     10.30 o 
   1  25   1        2.07        5.88      6.36 o 
   2  25   1       30.24       25.43     12.24 o 
   3  25   1       59.28       27.65     12.78 o 
   4  25   1        0.77       -9.49     11.91 o 
  -4  26   1       49.58       49.44     16.45 o 
  -3  26   1       39.60       34.60     14.06 o 
  -2  26   1       55.99       72.94     11.19 o 
  -1  26   1       55.19       48.81      8.66 o 
   0  26   1      130.04      161.99     10.77 o 
   1  26   1       12.35        5.64      6.79 o 
   2  26   1       42.67       37.68     13.85 o 
   3  26   1        0.96       -4.94     11.83 o 
   4  26   1       13.70        3.62     12.16 o 
  -4  27   1       28.91       13.94     16.42 o 
  -3  27   1       18.60       15.17     13.27 o 
  -2  27   1      284.76      264.97     14.72 o 
  -1  27   1      117.14      131.90     18.24 o 
   0  27   1       20.21       22.75      8.18 o 
   1  27   1        1.32       -6.19      6.44 o 
   2  27   1        0.10      -11.30      9.77 o 
   3  27   1       40.18       38.14     25.44 o 
   4  27   1        0.28      -16.96     11.90 o 
  -4  28   1        0.51       -4.16     13.93 o 
  -3  28   1       40.88       38.62     14.72 o 
  -2  28   1       97.62      148.25     26.60 o 
  -1  28   1       15.03        2.40      7.66 o 
   0  28   1       29.94       23.36      8.50 o 
   1  28   1       57.00       68.43     11.38 o 
   2  28   1        2.05      -10.84     10.84 o 
   3  28   1        0.15        0.11     11.63 o 
   4  28   1        0.10       -5.83     13.44 o 
  -4  29   1        5.38      -10.74     12.87 o 
  -3  29   1        0.24       -4.25     11.57 o 
  -2  29   1       38.79       17.45     12.28 o 
  -1  29   1       26.04       14.50      9.69 o 
   0  29   1        7.55      -10.58      7.05 o 
   1  29   1       47.95       34.30     13.05 o 
   2  29   1       34.84       34.00     13.93 o 
   3  29   1        3.10        2.79     13.35 o 
  -3  30   1        0.12       -5.77     13.50 o 
  -2  30   1        0.20        0.85     11.62 o 
  -1  30   1        0.83       -3.50      8.62 o 
   0  30   1       12.21       14.53     10.17 o 
   1  30   1      100.01       91.68     17.03 o 
   2  30   1       68.07       50.41     15.01 o 
   3  30   1        1.16      -19.50     13.00 o 
  -3  31   1        0.02      -16.97     12.08 o 
  -2  31   1        0.16       -5.67     11.89 o 
  -1  31   1       62.82       59.25     12.10 o 
   0  31   1       13.96      -14.08      9.39 o 
   1  31   1       32.72       46.48     14.23 o 
   2  31   1        0.17      -13.66     12.21 o 
   3  31   1       15.12        1.50     13.51 o 
  -2  32   1       17.42       31.33     13.87 o 
  -1  32   1      238.53      258.32     19.93 o 
   0  32   1        0.00       -5.83     13.51 o 
   1  32   1       87.33      108.94     18.41 o 
   2  32   1       12.73        2.60     13.71 o 
  -2  33   1        1.95       -0.36     13.02 o 
  -1  33   1        8.60       19.76     11.37 o 
   0  33   1        1.62      -17.06     14.13 o 
   1  33   1        0.00       -2.19     21.48 o 
   2  33   1       10.19       -6.76     13.75 o 
  -1  34   1        1.14        3.26     13.97 o 
   0  34   1       29.94       25.65     16.91 o 
   1  34   1      151.42      111.01     32.97 o 
  -6   0   2      189.15      227.21     30.59 o 
  -4   0   2     5546.91     5945.63    126.50 o 
  -2   0   2      977.15      969.31     20.92 o 
   0   0   2     4781.33     4664.73     58.27 o 
   2   0   2      299.81      286.32      9.54 o 
   4   0   2     1278.90     1185.83     28.72 o 
   6   0   2        4.26        1.37     17.11 o 
  -7   1   2      122.69      144.98     31.28 o 
  -6   1   2        3.65        5.96     10.95 o 
  -5   1   2        5.49        0.39      7.64 o 
  -4   1   2      625.35      600.50     21.85 o 
  -3   1   2      514.43      556.37     25.66 o 
  -2   1   2     1951.77     1906.61     42.71 o 
  -1   1   2      175.24      177.49      3.65 o 
   0   1   2    16442.21    16826.63    137.96 o 
   1   1   2     3320.10     3237.66     30.96 o 
   2   1   2        6.45        1.09      2.17 o 
   3   1   2        0.68       -3.23      2.84 o 
   4   1   2      244.96      237.93     11.80 o 
   5   1   2        9.69       19.74     12.57 o 
   6   1   2        0.93       -8.37     14.67 o 
   7   1   2       11.74       -1.26     12.67 o 
  -7   2   2        0.34      -17.11     16.11 o 
  -6   2   2       42.09       31.83     10.09 o 
  -5   2   2       10.65       -3.89      7.35 o 
  -4   2   2      192.12      199.90     13.25 o 
  -3   2   2      102.93      114.99     11.29 o 
  -2   2   2       91.78       81.34      6.46 o 
  -1   2   2     1455.19     1480.28     13.20 o 
   0   2   2    18793.19    18908.87    264.85 o 
   1   2   2     3401.76     3301.88     38.05 o 
   2   2   2        0.03        3.45      3.07 o 
   3   2   2        9.46        5.64      3.22 o 
   4   2   2      279.81      276.66     12.13 o 
   5   2   2      435.68      403.33     23.51 o 
   6   2   2       37.98       35.45     14.49 o 
   7   2   2        4.45        6.35     13.27 o 
  -7   3   2        3.45       12.80     20.85 o 
  -6   3   2       12.38       15.75     11.45 o 
  -5   3   2        6.35       -5.33      5.30 o 
  -4   3   2       79.61       92.29      9.84 o 
  -3   3   2      741.78      819.10     26.78 o 
  -2   3   2      426.66      398.64     10.91 o 
  -1   3   2     2681.25     2875.02     33.20 o 
   0   3   2      238.89      215.45      8.23 o 
   1   3   2    17311.54    16861.35    594.91 o 
   2   3   2     2468.11     2298.26     27.85 o 
   3   3   2      153.53      146.55     12.71 o 
   4   3   2      342.40      345.59     15.05 o 
   5   3   2       20.56       12.86     20.57 o 
   6   3   2      641.99      625.35     30.63 o 
   7   3   2        0.18       -1.10     17.08 o 
  -7   4   2       57.97       69.18     24.73 o 
  -6   4   2       35.26       36.35     12.71 o 
  -5   4   2        0.18       -8.08      5.39 o 
  -4   4   2      689.92      675.69     15.99 o 
  -3   4   2        3.19       11.66      4.99 o 
  -2   4   2        0.43       -2.68      2.79 o 
  -1   4   2     1626.28     1711.46     33.60 o 
   0   4   2     1697.20     1667.37     21.76 o 
   1   4   2      230.11      235.34      8.51 o 
   2   4   2       85.57       88.89      5.55 o 
   3   4   2     1829.49     1861.18     26.41 o 
   4   4   2        2.43       -4.26      5.60 o 
   5   4   2       25.84       34.32     13.52 o 
   6   4   2       41.93       62.46     19.07 o 
   7   4   2        6.86       -2.62     12.84 o 
  -7   5   2        9.02        9.55     20.10 o 
  -6   5   2       84.77       88.54     24.23 o 
  -5   5   2        9.56        3.73      5.79 o 
  -4   5   2       84.65       84.77     13.34 o 
  -3   5   2     1120.82     1159.21     19.02 o 
  -2   5   2       78.77       86.01      4.26 o 
  -1   5   2    21620.66    21274.76    174.42 o 
   0   5   2     3376.24     3229.05     50.61 o 
   1   5   2      505.02      537.10     13.51 o 
   2   5   2      148.18      161.55      8.58 o 
   3   5   2      206.75      202.26      7.35 o 
   4   5   2       35.03       39.45      8.96 o 
   5   5   2      883.33      859.80     24.20 o 
   6   5   2       29.09       34.93     14.20 o 
   7   5   2        6.61       12.11     19.73 o 
  -7   6   2        1.13      -11.43     18.29 o 
  -6   6   2      114.28       98.08     16.92 o 
  -5   6   2        0.39       -8.22      6.70 o 
  -4   6   2       28.20       19.83      6.31 o 
  -3   6   2      113.24      137.31     14.16 o 
  -2   6   2      103.02       96.98      4.12 o 
  -1   6   2     7844.90     7652.59     68.20 o 
   0   6   2      446.79      452.57      7.95 o 
   1   6   2      421.54      410.15     16.30 o 
   2   6   2      314.57      311.76     18.29 o 
   3   6   2        1.23        3.84      5.34 o 
   4   6   2       52.81       63.44     10.45 o 
   5   6   2      102.70      132.39     15.63 o 
   6   6   2      400.42      369.13     35.62 o 
   7   6   2        4.55        1.81     17.05 o 
  -7   7   2        1.75       -6.57     10.28 o 
  -6   7   2       24.84       28.98     12.27 o 
  -5   7   2       87.28       93.71     21.79 o 
  -4   7   2       71.69       81.61      9.70 o 
  -3   7   2      617.90      597.24     12.92 o 
  -2   7   2      131.99      141.16      5.11 o 
  -1   7   2    22448.15    21739.66    183.36 o 
   0   7   2       99.61       85.19      5.36 o 
   1   7   2     1823.32     1773.66     29.85 o 
   2   7   2     6087.13     5986.10    103.27 o 
   3   7   2     2249.82     2415.94     44.28 o 
   4   7   2      746.49      732.99     23.91 o 
   5   7   2      121.84      134.73     18.29 o 
   6   7   2       31.19       32.20     13.64 o 
  -7   8   2       20.16       19.58     12.24 o 
  -6   8   2       18.98       21.28     11.11 o 
  -5   8   2        7.04        0.27      7.31 o 
  -4   8   2       51.53       57.90      9.26 o 
  -3   8   2       82.93      109.82      9.62 o 
  -2   8   2        0.38       -0.79      2.29 o 
  -1   8   2      211.89      218.08     23.13 o 
   0   8   2     1882.88     1917.24     25.21 o 
   1   8   2      556.55      519.30      9.93 o 
   2   8   2     1639.78     1587.72     47.45 o 
   3   8   2      118.69      145.67     11.46 o 
   4   8   2       78.72      103.75     12.48 o 
   5   8   2       46.05       50.46     12.10 o 
   6   8   2       94.81      127.40     19.84 o 
  -7   9   2       10.33       -4.64     10.05 o 
  -6   9   2        5.21       -0.90      9.22 o 
  -5   9   2      452.73      436.93     17.36 o 
  -4   9   2      262.31      242.64     12.05 o 
  -3   9   2        3.99       -0.69      9.30 o 
  -2   9   2      186.80      198.31      6.09 o 
  -1   9   2      402.03      397.41      9.38 o 
   0   9   2       16.26       18.58      2.69 o 
   1   9   2      149.49      136.47      8.55 o 
   2   9   2      588.61      673.52     18.98 o 
   3   9   2       18.51       37.17      8.06 o 
   4   9   2        0.66        4.88      6.93 o 
   5   9   2      186.34      187.95     17.92 o 
  -7  10   2       19.93        4.55     11.72 o 
  -6  10   2      180.94      162.35     42.15 o 
  -5  10   2        6.96       21.25     10.74 o 
  -4  10   2       80.68       89.79     10.37 o 
  -3  10   2       73.23       81.93     13.68 o 
  -2  10   2     5305.39     5559.87     75.14 o 
  -1  10   2     2910.24     2983.33     38.86 o 
   0  10   2      126.36      119.29      4.67 o 
   1  10   2     1626.50     1617.04     20.94 o 
   2  10   2      317.30      336.95     11.94 o 
   3  10   2      228.91      219.02     15.20 o 
   4  10   2       80.28      100.09     12.67 o 
   5  10   2       84.50      109.79     14.83 o 
  -7  11   2       23.37       21.36     12.34 o 
  -6  11   2       25.84       33.95     12.01 o 
  -5  11   2      395.64      334.49     20.29 o 
  -4  11   2       76.57       82.72     10.52 o 
  -3  11   2      202.16      217.89     10.17 o 
  -2  11   2        1.66       13.19      5.82 o 
  -1  11   2      973.22     1026.32     14.12 o 
   0  11   2       38.07       35.86      3.55 o 
   1  11   2      276.64      251.08      7.39 o 
   2  11   2     1615.58     1738.93     22.54 o 
   3  11   2      920.88      931.22     25.73 o 
   4  11   2       17.70        5.43     14.02 o 
   5  11   2       25.61       26.52     10.58 o 
   6  11   2       64.99      129.06     30.47 o 
  -7  12   2       59.00       61.48     15.86 o 
  -6  12   2       67.86       68.76     15.08 o 
  -5  12   2       46.60       63.56     15.70 o 
  -4  12   2       81.38       71.43     10.18 o 
  -3  12   2      138.82      140.32      7.18 o 
  -2  12   2      118.18      125.29      5.76 o 
  -1  12   2     1022.72     1017.65     14.62 o 
   0  12   2      435.80      385.60      8.30 o 
   1  12   2      154.69      162.29      7.16 o 
   2  12   2     1310.63     1348.18     19.34 o 
   3  12   2     1038.01     1000.71     38.33 o 
   4  12   2       14.26       21.55      8.31 o 
   5  12   2       25.55       15.37      8.46 o 
   6  12   2       15.89        5.87     18.73 o 
  -6  13   2        2.32       -7.54     10.09 o 
  -5  13   2       73.35       61.80     13.69 o 
  -4  13   2        0.01       -4.90      5.96 o 
  -3  13   2        3.22       -1.67      5.12 o 
  -2  13   2      339.21      313.13      8.22 o 
  -1  13   2       95.25      102.77      5.53 o 
   0  13   2      106.87      101.35      9.15 o 
   1  13   2        5.50        2.05      3.24 o 
   2  13   2       18.94       35.71      4.92 o 
   3  13   2       69.68       88.32     12.81 o 
   4  13   2     1200.45     1157.76     46.26 o 
   5  13   2       17.08        4.68      8.44 o 
   6  13   2        2.28        0.25     10.38 o 
  -6  14   2        3.74       -1.98     10.76 o 
  -5  14   2       15.38       41.34     13.15 o 
  -4  14   2      152.44      180.90     14.40 o 
  -3  14   2       18.68        9.60      6.07 o 
  -2  14   2     2041.36     2066.21     24.82 o 
  -1  14   2       30.66       32.82      4.28 o 
   0  14   2      384.93      375.67      8.67 o 
   1  14   2        1.23       -2.61      3.16 o 
   2  14   2      217.29      192.42      7.52 o 
   3  14   2      188.10      190.66     11.68 o 
   4  14   2       33.42       28.57      8.91 o 
   5  14   2        0.24       -7.13      9.78 o 
   6  14   2        1.84        3.36     12.76 o 
  -6  15   2       27.76       13.01     12.92 o 
  -5  15   2       77.79       64.80     20.51 o 
  -4  15   2      323.33      298.17     15.31 o 
  -3  15   2        0.40       -5.35      5.58 o 
  -2  15   2      832.70      872.49     14.92 o 
  -1  15   2       87.02       91.43      6.26 o 
   0  15   2      550.09      520.88     10.53 o 
   1  15   2      105.31      117.35      7.01 o 
   2  15   2        0.17        0.70      3.88 o 
   3  15   2      607.52      615.75     18.68 o 
   4  15   2       32.54       31.73      9.95 o 
   5  15   2       21.04        5.54     18.26 o 
   6  15   2       16.30       25.29     14.39 o 
  -6  16   2        3.31       -4.80     16.17 o 
  -5  16   2       97.40       87.26     16.07 o 
  -4  16   2      115.77      149.99     15.18 o 
  -3  16   2        4.99        5.63      6.23 o 
  -2  16   2      587.54      547.43     13.34 o 
  -1  16   2       65.01       69.32      5.88 o 
   0  16   2      383.65      406.29      9.64 o 
   1  16   2      410.54      428.18     11.02 o 
   2  16   2       45.94       48.06      8.53 o 
   3  16   2      102.54      126.69     12.30 o 
   4  16   2       29.79       35.82     12.90 o 
   5  16   2        6.32       -6.43     10.80 o 
   6  16   2        0.01       -1.75     13.22 o 
  -6  17   2       18.42       32.10     14.58 o 
  -5  17   2        9.46       -1.87     10.29 o 
  -4  17   2       84.04       92.55     11.82 o 
  -3  17   2      336.35      322.40     14.13 o 
  -2  17   2      150.54      158.97     10.75 o 
  -1  17   2      336.12      306.13      8.90 o 
   0  17   2       95.36      120.75      6.56 o 
   1  17   2     1444.91     1411.89     21.85 o 
   2  17   2      486.31      454.30     12.00 o 
   3  17   2      193.03      182.12     13.90 o 
   4  17   2       16.15       27.59      9.18 o 
   5  17   2       20.46       22.14     11.93 o 
   6  17   2        4.95       -6.40     13.04 o 
  -6  18   2        4.29       -7.32     11.12 o 
  -5  18   2        0.48       -7.57     10.90 o 
  -4  18   2      221.35      234.34     19.61 o 
  -3  18   2        4.12        9.65      7.15 o 
  -2  18   2       29.92       28.91      6.38 o 
  -1  18   2        4.61        6.05      3.83 o 
   0  18   2      371.03      405.29     14.47 o 
   1  18   2      307.70      297.55     13.30 o 
   2  18   2      416.12      413.64     20.35 o 
   3  18   2       76.74       77.01     10.74 o 
   4  18   2      117.55      143.01     28.28 o 
   5  18   2        7.62       -1.25     11.51 o 
   6  18   2        3.60        1.47     13.97 o 
  -6  19   2        1.20       -0.12     11.96 o 
  -5  19   2       18.44       -0.59     10.83 o 
  -4  19   2        4.14       -5.54     15.08 o 
  -3  19   2      362.61      390.35     16.41 o 
  -2  19   2       11.66        4.78      5.51 o 
  -1  19   2       44.02       46.47      5.79 o 
   0  19   2      220.30      207.50      7.77 o 
   1  19   2       38.15       51.88      6.78 o 
   2  19   2       18.20       10.82      6.54 o 
   3  19   2        2.41       -1.71      6.54 o 
   4  19   2        0.14        2.67     10.53 o 
   5  19   2       13.09        7.86     12.14 o 
  -6  20   2       39.47       62.63     17.57 o 
  -5  20   2       22.96       21.78     12.99 o 
  -4  20   2        0.77        1.11     10.26 o 
  -3  20   2     2628.11     2581.85     95.77 o 
  -2  20   2       76.58       70.00      9.31 o 
  -1  20   2       97.00      104.28      7.81 o 
   0  20   2        0.16        5.25      4.27 o 
   1  20   2       11.40        4.25      5.00 o 
   2  20   2        5.32        5.99     10.51 o 
   3  20   2      115.52      140.11     13.29 o 
   4  20   2       10.36        5.37     11.43 o 
   5  20   2        0.11       -2.40     12.01 o 
  -5  21   2       14.82       12.53     13.03 o 
  -4  21   2      109.49      123.75     18.02 o 
  -3  21   2      656.97      769.12     30.77 o 
  -2  21   2      161.74      167.83     11.98 o 
  -1  21   2       76.21       74.94      9.40 o 
   0  21   2       52.01       63.86      6.80 o 
   1  21   2      383.21      362.49     11.88 o 
   2  21   2      275.21      259.62     13.36 o 
   3  21   2        0.11       -6.18      6.76 o 
   4  21   2        8.05        6.20     15.98 o 
   5  21   2        0.67      -16.74     21.67 o 
  -5  22   2       44.71       29.05     14.72 o 
  -4  22   2       30.54       35.87     13.75 o 
  -3  22   2      165.27      189.74     15.63 o 
  -2  22   2       32.12       29.98      7.61 o 
  -1  22   2        0.20        4.23      5.48 o 
   0  22   2       21.42       21.01      5.21 o 
   1  22   2       32.82       31.47      6.63 o 
   2  22   2      147.12      194.69     15.28 o 
   3  22   2       53.25       51.85     15.98 o 
   4  22   2       67.55       51.87     17.30 o 
   5  22   2        7.35        0.09     13.52 o 
  -5  23   2        2.91        3.36     12.71 o 
  -4  23   2       91.45       74.07     16.69 o 
  -3  23   2      154.63      151.09     15.52 o 
  -2  23   2        6.68       -3.32      7.50 o 
  -1  23   2       68.41       72.03      8.82 o 
   0  23   2        4.53        4.87      5.67 o 
   1  23   2      159.49      186.75     10.53 o 
   2  23   2       11.55       -1.54      8.08 o 
   3  23   2       24.02       17.48     19.01 o 
   4  23   2       61.92       39.97     15.17 o 
   5  23   2       10.08        3.87     14.13 o 
  -5  24   2       14.90       25.89     15.17 o 
  -4  24   2        1.28        7.00     12.62 o 
  -3  24   2       85.69      112.92     13.60 o 
  -2  24   2        6.66        2.93      6.60 o 
  -1  24   2       10.32        9.62      6.38 o 
   0  24   2        3.08       -2.28      5.60 o 
   1  24   2        0.00        4.21      5.90 o 
   2  24   2       98.06      112.90     12.99 o 
   3  24   2       79.95       82.51     15.87 o 
   4  24   2        1.71      -10.01     12.36 o 
   5  24   2       54.01       54.00     16.76 o 
  -5  25   2        0.10       -1.68     13.20 o 
  -4  25   2       91.10      104.58     19.07 o 
  -3  25   2      133.87      175.41     20.74 o 
  -2  25   2      595.43      545.00     17.43 o 
  -1  25   2        6.26        0.41      6.12 o 
   0  25   2        5.03       -4.16      5.89 o 
   1  25   2      118.81      142.06     11.63 o 
   2  25   2       26.97       20.06      9.03 o 
   3  25   2        2.24       12.47     12.21 o 
   4  25   2        6.44       -5.55     11.36 o 
  -4  26   2        9.27       -1.99     11.79 o 
  -3  26   2      140.87      161.61     20.07 o 
  -2  26   2      103.23      132.76     16.06 o 
  -1  26   2        0.01       -8.95      5.97 o 
   0  26   2        5.88       -1.36      6.82 o 
   1  26   2        0.06       -0.66      7.56 o 
   2  26   2       16.40       -3.75     10.37 o 
   3  26   2       49.99       28.48     13.95 o 
   4  26   2        7.72       -4.53     12.38 o 
  -4  27   2       67.95       76.51     18.23 o 
  -3  27   2        0.06        0.01     12.74 o 
  -2  27   2      421.58      395.69     17.54 o 
  -1  27   2        0.14       -8.80      6.55 o 
   0  27   2        0.15       -8.61      6.35 o 
   1  27   2        3.32       -2.25      8.04 o 
   2  27   2       38.33       21.65     18.17 o 
   3  27   2       19.12       16.16     13.74 o 
   4  27   2        7.57        3.32     14.06 o 
  -4  28   2       79.34       96.92     24.44 o 
  -3  28   2      103.60      121.22     34.43 o 
  -2  28   2      276.63      269.47     15.17 o 
  -1  28   2        4.63       -1.19      6.98 o 
   0  28   2       25.16       36.19     10.15 o 
   1  28   2       40.66       46.72     11.42 o 
   2  28   2       29.61       11.42     12.69 o 
   3  28   2       14.54       17.09     13.90 o 
   4  28   2       31.53       26.14     15.87 o 
  -4  29   2       45.86       69.56     26.35 o 
  -3  29   2       19.17       19.91     13.60 o 
  -2  29   2       70.84       84.52     13.18 o 
  -1  29   2        1.96       -6.81      7.23 o 
   0  29   2       10.18       -3.94      9.58 o 
   1  29   2        4.54       -2.78      8.70 o 
   2  29   2       78.87       66.14     16.47 o 
   3  29   2        0.02        3.07     14.05 o 
  -3  30   2        0.25       -3.93     12.19 o 
  -2  30   2        5.60       -3.08      9.61 o 
  -1  30   2        5.33        7.91      8.20 o 
   0  30   2        3.33      -12.42      8.99 o 
   1  30   2       16.18       -2.81     11.37 o 
   2  30   2       18.58       22.56     13.56 o 
   3  30   2        2.85      -13.67     13.79 o 
  -3  31   2        4.77        0.69     12.48 o 
  -2  31   2       88.22      107.38     25.13 o 
  -1  31   2       62.55       54.49     10.66 o 
   0  31   2        0.80        4.80     10.27 o 
   1  31   2       16.38       26.54     21.98 o 
   2  31   2        0.67       -2.23     12.76 o 
  -2  32   2       76.05       65.10     16.44 o 
  -1  32   2      114.12      132.89     14.61 o 
   0  32   2       43.80       33.60     16.10 o 
   1  32   2       93.30       86.85     27.60 o 
   2  32   2        1.28       -9.20     13.07 o 
  -2  33   2        2.45        2.43     13.01 o 
  -1  33   2       13.12        8.86     10.35 o 
   0  33   2       22.17       20.42     16.04 o 
   1  33   2       21.42       48.45     25.35 o 
  -1  34   2        0.46       -0.69     10.43 o 
   0  34   2        0.83      -25.60     17.36 o 
  -5   0   3        2.21       -5.86      7.99 o 
  -3   0   3      222.01      221.63     11.37 o 
  -1   0   3     1021.60     1097.20     15.53 o 
   1   0   3     9272.44     8902.21    109.08 o 
   3   0   3     1072.58     1089.36     24.13 o 
   5   0   3     1279.71     1290.03     60.44 o 
  -6   1   3       28.75       17.32      8.25 o 
  -5   1   3       11.04        5.20      5.73 o 
  -4   1   3      229.96      229.33      9.57 o 
  -3   1   3       60.88       50.14      8.23 o 
  -2   1   3      840.69      779.71     11.40 o 
  -1   1   3      164.26      146.87      3.37 o 
   0   1   3     5528.21     5545.05     65.40 o 
   1   1   3      862.50      842.72     13.36 o 
   2   1   3     2682.31     2657.51     28.92 o 
   3   1   3        5.57       12.05      3.61 o 
   4   1   3       57.95       79.71     14.16 o 
   5   1   3     2000.62     1977.08     54.21 o 
   6   1   3       59.64       32.24     14.73 o 
  -7   2   3       46.47       77.61     23.98 o 
  -6   2   3       79.55       78.15     10.92 o 
  -5   2   3       32.79       27.93      8.51 o 
  -4   2   3        3.32        0.18      4.96 o 
  -3   2   3        0.02        1.13      3.18 o 
  -2   2   3      474.27      424.83      8.07 o 
  -1   2   3      269.89      263.69      8.98 o 
   0   2   3     4652.57     4786.15     51.52 o 
   1   2   3      225.26      237.24      5.72 o 
   2   2   3      238.87      238.89      6.30 o 
   3   2   3        1.78        2.65      3.19 o 
   4   2   3     1587.96     1514.38     43.62 o 
   5   2   3      261.60      282.97     20.82 o 
   6   2   3        4.98        0.59     12.32 o 
  -7   3   3       34.01       33.16     15.42 o 
  -6   3   3       25.98       17.53      9.97 o 
  -5   3   3      103.11      108.60     12.28 o 
  -4   3   3      122.39      121.78     16.31 o 
  -3   3   3      988.74      985.77     21.18 o 
  -2   3   3      234.16      224.04      5.80 o 
  -1   3   3      247.99      241.84      9.25 o 
   0   3   3      813.17      723.33     10.97 o 
   1   3   3     1350.05     1318.53     16.21 o 
   2   3   3      144.75      125.92     12.13 o 
   3   3   3      308.10      274.99      7.82 o 
   4   3   3      509.12      516.54     16.93 o 
   5   3   3      428.68      459.28     25.64 o 
   6   3   3        2.31       -7.33     11.67 o 
  -7   4   3       27.27       31.72     22.04 o 
  -6   4   3        0.03       -3.27      8.76 o 
  -5   4   3        5.44       -8.57      6.66 o 
  -4   4   3      100.49      106.97     24.20 o 
  -3   4   3       30.42       27.81      8.78 o 
  -2   4   3      168.54      142.00      4.78 o 
  -1   4   3     6407.86     6518.87     80.16 o 
   0   4   3     6873.27     7003.13     77.29 o 
   1   4   3      930.97      899.38     13.16 o 
   2   4   3      646.61      669.48     15.42 o 
   3   4   3      205.32      210.16      6.67 o 
   4   4   3       67.58       75.33     10.66 o 
   5   4   3      657.38      671.59     30.39 o 
   6   4   3        0.82       -2.25     17.54 o 
  -7   5   3        7.89        1.44     18.04 o 
  -6   5   3       68.01       55.86     11.86 o 
  -5   5   3        7.68       -5.42      6.63 o 
  -4   5   3       29.00       30.94      6.12 o 
  -3   5   3       39.36       54.21      7.59 o 
  -2   5   3       75.42       71.80      5.73 o 
  -1   5   3     3196.51     3184.96     33.19 o 
   0   5   3     5907.38     5834.13     54.22 o 
   1   5   3       75.91       93.82      3.90 o 
   2   5   3      219.32      223.99     10.30 o 
   3   5   3       59.15       96.26     15.52 o 
   4   5   3      437.26      392.90     17.27 o 
   5   5   3      272.95      320.48     44.61 o 
   6   5   3      123.79      175.54     23.09 o 
  -7   6   3        3.16       -5.18     10.99 o 
  -6   6   3      201.01      220.91     22.84 o 
  -5   6   3       51.91       51.06     10.33 o 
  -4   6   3       66.18       66.91      7.43 o 
  -3   6   3        2.93       -2.04      3.18 o 
  -2   6   3       12.99       14.37      3.82 o 
  -1   6   3     3885.50     3755.31     50.68 o 
   0   6   3        2.20       -2.07      2.27 o 
   1   6   3      433.26      437.94     18.11 o 
   2   6   3       20.61       18.59      5.49 o 
   3   6   3       19.69       37.61      8.00 o 
   4   6   3      313.94      332.68     14.30 o 
   5   6   3      126.56      135.84     27.54 o 
   6   6   3       26.40       32.67     14.72 o 
  -7   7   3       14.47       -2.81     11.53 o 
  -6   7   3        3.48       -9.12     10.33 o 
  -5   7   3      336.75      326.08     15.87 o 
  -4   7   3      509.57      484.16     16.98 o 
  -3   7   3       43.09       44.55      4.88 o 
  -2   7   3      620.19      608.21     13.01 o 
  -1   7   3     1837.98     1787.91     32.54 o 
   0   7   3      779.01      741.90     13.72 o 
   1   7   3       96.53       99.47      9.17 o 
   2   7   3      122.99      124.07      9.37 o 
   3   7   3     2197.25     2087.26     41.74 o 
   4   7   3      622.20      633.01     22.53 o 
   5   7   3       52.24       49.50     14.28 o 
   6   7   3       71.25      100.54     19.80 o 
  -7   8   3        2.65       -4.19     10.37 o 
  -6   8   3       27.28       21.10     18.54 o 
  -5   8   3      115.60      124.16     13.84 o 
  -4   8   3       65.57       67.66      9.73 o 
  -3   8   3       36.50       41.39      7.14 o 
  -2   8   3     1131.63     1107.39     18.63 o 
  -1   8   3      917.26      923.73     14.95 o 
   0   8   3     1190.90     1159.49     15.86 o 
   1   8   3     2190.69     2163.93     36.63 o 
   2   8   3     1027.26     1007.82     51.48 o 
   3   8   3       69.85       95.26     15.08 o 
   4   8   3       78.26       89.64     12.73 o 
   5   8   3       62.00       50.13     14.28 o 
   6   8   3       67.62       58.12     16.04 o 
  -7   9   3        0.00       -5.37     10.82 o 
  -6   9   3        0.42       -4.32     10.00 o 
  -5   9   3       27.94       31.95     10.30 o 
  -4   9   3      322.50      324.29     14.49 o 
  -3   9   3      332.79      336.86     15.23 o 
  -2   9   3      440.81      434.76     17.92 o 
  -1   9   3     1550.66     1540.11     17.96 o 
   0   9   3      891.56      844.50     13.31 o 
   1   9   3        0.39       -1.63      2.56 o 
   2   9   3      320.37      294.17     13.13 o 
   3   9   3       89.98      120.69     13.21 o 
   4   9   3      234.14      233.76     15.73 o 
   5   9   3      105.20       95.91     15.09 o 
   6   9   3       68.82       82.50     18.65 o 
  -7  10   3        7.17       -6.01     11.34 o 
  -6  10   3        0.80       -0.89      9.47 o 
  -5  10   3      217.15      221.55     23.13 o 
  -4  10   3       42.33       31.35      8.35 o 
  -3  10   3       38.77       21.81      6.52 o 
  -2  10   3     2838.06     2790.29     34.69 o 
  -1  10   3     1331.58     1413.86     18.35 o 
   0  10   3      732.56      692.61     12.12 o 
   1  10   3      594.85      526.64     11.11 o 
   2  10   3      408.92      429.08     16.02 o 
   3  10   3      301.36      310.16     15.21 o 
   4  10   3      250.67      250.38     15.43 o 
   5  10   3        4.49       -1.30      9.43 o 
   6  10   3       17.34       14.75     13.09 o 
  -7  11   3        5.77       -5.10     12.01 o 
  -6  11   3        0.73       -0.87     10.05 o 
  -5  11   3      864.95      821.29     29.97 o 
  -4  11   3       18.45       20.43      9.76 o 
  -3  11   3        2.82       -4.97      5.03 o 
  -2  11   3        4.77        7.18      4.06 o 
  -1  11   3      365.39      336.64      7.27 o 
   0  11   3       89.67       88.11      5.48 o 
   1  11   3       81.03       85.42      5.20 o 
   2  11   3     1514.53     1480.49     79.01 o 
   3  11   3       55.78       78.33     10.92 o 
   4  11   3     1337.25     1342.68     35.04 o 
   5  11   3       28.34       13.10      9.82 o 
   6  11   3       66.49       69.06     24.23 o 
  -7  12   3        2.63      -12.62     10.99 o 
  -6  12   3       21.49       16.77     11.88 o 
  -5  12   3      107.33      145.27     15.77 o 
  -4  12   3       96.49       82.71     10.72 o 
  -3  12   3       81.78       88.08     10.04 o 
  -2  12   3     2606.18     2692.07     66.48 o 
  -1  12   3        7.88        6.73      3.64 o 
   0  12   3        0.00       -1.77      2.70 o 
   1  12   3        1.08        2.11      3.03 o 
   2  12   3      170.98      198.55     16.80 o 
   3  12   3      185.45      185.23     12.70 o 
   4  12   3      173.06      217.83     16.42 o 
   5  12   3        1.49        3.96      9.36 o 
   6  12   3        0.00        0.50     16.86 o 
  -6  13   3       13.80       15.88     12.38 o 
  -5  13   3       51.61       46.15     13.20 o 
  -4  13   3      349.37      326.22     20.39 o 
  -3  13   3      353.43      378.29     17.31 o 
  -2  13   3      120.79      165.44      9.15 o 
  -1  13   3      301.45      302.07      7.49 o 
   0  13   3        1.15       -1.75      2.74 o 
   1  13   3        6.96        6.20      3.48 o 
   2  13   3        0.12       -3.97      4.74 o 
   3  13   3      287.33      317.17     16.20 o 
   4  13   3       54.80       74.40     15.80 o 
   5  13   3       42.94       66.88     13.77 o 
   6  13   3        0.17        7.99     19.92 o 
  -6  14   3        4.93       -3.00     11.31 o 
  -5  14   3      113.63      100.14     34.78 o 
  -4  14   3      385.53      392.69     18.43 o 
  -3  14   3      230.61      215.68     11.92 o 
  -2  14   3     5496.36     5445.71     74.81 o 
  -1  14   3      258.41      259.77      7.48 o 
   0  14   3      407.98      409.62     10.30 o 
   1  14   3      117.08      111.96      8.56 o 
   2  14   3        1.41       -5.84      4.97 o 
   3  14   3      301.17      301.26     13.67 o 
   4  14   3        0.58       -7.62      7.17 o 
   5  14   3        1.32      -12.56      8.38 o 
   6  14   3        2.00      -12.18     17.73 o 
  -6  15   3        0.94        0.03     11.54 o 
  -5  15   3       70.73       47.97     16.98 o 
  -4  15   3     1354.55     1387.17     31.80 o 
  -3  15   3       49.97       76.14     10.09 o 
  -2  15   3      113.84      205.14     23.22 o 
  -1  15   3      971.90      931.33     14.63 o 
   0  15   3      531.63      536.91     12.26 o 
   1  15   3       63.69       91.87      6.92 o 
   2  15   3       69.50       73.40     12.13 o 
   3  15   3       49.98       56.83      9.87 o 
   4  15   3      121.88      115.53     13.59 o 
   5  15   3       12.72        3.46      9.43 o 
   6  15   3        5.72       28.72     22.29 o 
  -6  16   3       71.78       70.01     16.20 o 
  -5  16   3      157.84      148.48     24.57 o 
  -4  16   3      101.43      136.91     14.16 o 
  -3  16   3       36.82       24.12      7.95 o 
  -2  16   3       23.89       21.87      6.40 o 
  -1  16   3       16.42       26.58      5.34 o 
   0  16   3     1290.77     1331.46     20.85 o 
   1  16   3     1045.24     1017.04     17.78 o 
   2  16   3       37.38       40.71      8.04 o 
   3  16   3        7.26       21.09      8.26 o 
   4  16   3       30.58       17.35      9.19 o 
   5  16   3        5.99       -8.17     11.86 o 
   6  16   3       12.89      -12.99     21.92 o 
  -6  17   3       30.05       30.59     14.51 o 
  -5  17   3       13.26       15.70     11.99 o 
  -4  17   3       32.23       21.28      9.27 o 
  -3  17   3      143.69      185.88     14.28 o 
  -2  17   3      499.57      488.33     17.81 o 
  -1  17   3       10.98       15.20      4.03 o 
   0  17   3      714.87      752.57     15.42 o 
   1  17   3      919.94      912.36     17.09 o 
   2  17   3      288.50      280.75     12.80 o 
   3  17   3      685.29      654.05     20.53 o 
   4  17   3      279.12      271.61     15.81 o 
   5  17   3       14.88        8.09     12.64 o 
  -6  18   3       13.01        3.13     12.53 o 
  -5  18   3        8.53        3.24     10.95 o 
  -4  18   3      117.07      135.25     20.31 o 
  -3  18   3      139.12      138.44     14.58 o 
  -2  18   3      104.04      102.20      9.28 o 
  -1  18   3      286.39      261.47      8.67 o 
   0  18   3      505.97      493.65     12.68 o 
   1  18   3      373.47      378.77     11.48 o 
   2  18   3        0.02       -6.99      5.89 o 
   3  18   3      248.05      240.29     22.36 o 
   4  18   3       43.17       50.93     11.20 o 
   5  18   3        7.06       -6.83     11.72 o 
  -6  19   3       29.52       31.66     15.90 o 
  -5  19   3       18.34        3.23     10.77 o 
  -4  19   3       44.13       25.66     10.15 o 
  -3  19   3        8.91       15.42      9.36 o 
  -2  19   3       10.14        7.93      7.41 o 
  -1  19   3       15.46       14.77      4.27 o 
   0  19   3        4.99        9.86      6.01 o 
   1  19   3       12.29       21.42      5.71 o 
   2  19   3      120.27      135.37     12.58 o 
   3  19   3       76.83       90.06     11.92 o 
   4  19   3      117.43      100.93     13.24 o 
   5  19   3        2.05        0.29     11.68 o 
  -6  20   3       13.67       11.41     13.91 o 
  -5  20   3       18.93        9.58     11.53 o 
  -4  20   3       34.06       32.60     10.55 o 
  -3  20   3      455.43      458.71     18.43 o 
  -2  20   3        7.87        4.32      5.65 o 
  -1  20   3       11.40        1.01      4.05 o 
   0  20   3      246.92      242.24      9.63 o 
   1  20   3      100.68      117.93      9.14 o 
   2  20   3      233.94      207.77     13.53 o 
   3  20   3      239.56      259.80     23.71 o 
   4  20   3        1.30       -3.93     11.02 o 
   5  20   3        0.33        0.65     12.41 o 
  -5  21   3        5.49        9.47     12.91 o 
  -4  21   3      243.43      288.92     59.07 o 
  -3  21   3      483.54      536.69     19.94 o 
  -2  21   3       67.72       72.36      9.09 o 
  -1  21   3       61.54       64.87      8.09 o 
   0  21   3       17.49       22.19      6.04 o 
   1  21   3       78.88       74.38      8.01 o 
   2  21   3       66.61       89.23     11.54 o 
   3  21   3      111.15      131.61     14.01 o 
   4  21   3       37.71       12.63     12.50 o 
   5  21   3       36.80       32.28     15.03 o 
  -5  22   3        5.02        4.28     15.95 o 
  -4  22   3       97.90       86.56     22.51 o 
  -3  22   3      176.47      211.68     16.86 o 
  -2  22   3       56.89       48.95      8.38 o 
  -1  22   3        0.77       -4.05      5.32 o 
   0  22   3      290.09      271.22     10.73 o 
   1  22   3      273.54      249.33     12.85 o 
   2  22   3      196.36      215.41     15.97 o 
   3  22   3       13.68       19.52      9.22 o 
   4  22   3        0.91       -1.52     12.04 o 
   5  22   3        2.39        1.11     12.46 o 
  -5  23   3        8.23        3.03     12.64 o 
  -4  23   3        4.95       -1.79     10.52 o 
  -3  23   3        0.77       -2.87     10.40 o 
  -2  23   3       18.49       12.26      7.86 o 
  -1  23   3        0.01       -8.04      5.36 o 
   0  23   3       31.91       38.23      7.15 o 
   1  23   3       14.73       19.05      8.00 o 
   2  23   3       21.16       15.12     10.81 o 
   3  23   3       48.04       57.12     11.61 o 
   4  23   3        5.87       -1.93     11.93 o 
   5  23   3        7.08        5.58     16.33 o 
  -5  24   3        5.52      -12.18     12.88 o 
  -4  24   3       24.86       16.90     14.20 o 
  -3  24   3       69.41       56.76     11.57 o 
  -2  24   3        0.08       -3.94      6.90 o 
  -1  24   3        6.04        2.09      6.03 o 
   0  24   3      107.88      119.60     10.49 o 
   1  24   3       95.45      108.52     12.44 o 
   2  24   3        4.02        5.15      8.50 o 
   3  24   3      320.73      331.75     35.93 o 
   4  24   3        0.83        5.09     14.06 o 
  -5  25   3       26.10       29.09     15.53 o 
  -4  25   3       30.47       33.40     14.56 o 
  -3  25   3       41.91       45.51     10.82 o 
  -2  25   3      141.81      169.55     13.64 o 
  -1  25   3        3.12       -8.54      5.69 o 
   0  25   3       16.99       17.98      8.74 o 
   1  25   3      303.80      271.17     14.39 o 
   2  25   3       15.13       13.53      9.20 o 
   3  25   3       64.38       68.88     15.78 o 
   4  25   3       10.21       -4.86     14.01 o 
  -4  26   3       45.51       46.04     21.95 o 
  -3  26   3        5.67        5.05      9.73 o 
  -2  26   3      162.16      170.63     13.66 o 
  -1  26   3       86.36       83.62     11.14 o 
   0  26   3        7.70       -4.98      7.82 o 
   1  26   3        2.34        6.39      8.37 o 
   2  26   3       40.44       36.81     11.42 o 
   3  26   3       48.37       28.64     14.45 o 
   4  26   3        2.16       -1.92     13.86 o 
  -4  27   3       20.70       25.48     15.20 o 
  -3  27   3       71.42       47.86     14.49 o 
  -2  27   3       48.82       49.70      9.74 o 
  -1  27   3        0.00       -9.90      6.93 o 
   0  27   3        3.31        5.18     10.14 o 
   1  27   3       24.80       22.26      9.96 o 
   2  27   3       21.06       20.45     10.65 o 
   3  27   3        3.46      -18.10     12.30 o 
   4  27   3        0.82      -19.81     13.21 o 
  -4  28   3       43.27       41.50     16.58 o 
  -3  28   3        7.73      -16.58     11.05 o 
  -2  28   3       66.55       76.83     13.63 o 
  -1  28   3        1.14       -6.92      7.17 o 
   0  28   3       47.54       48.00     11.92 o 
   1  28   3      110.99      131.60     19.81 o 
   2  28   3      225.32      246.38     24.02 o 
   3  28   3       95.23      124.07     20.79 o 
  -3  29   3        0.06      -10.37     11.27 o 
  -2  29   3       19.76       22.77      9.32 o 
  -1  29   3        1.05        5.00      8.15 o 
   0  29   3        0.32        1.85     11.45 o 
   1  29   3       54.45       60.42     16.30 o 
   2  29   3       25.68        9.02     13.33 o 
   3  29   3       74.11       88.73     18.49 o 
  -3  30   3       17.82        6.14     14.09 o 
  -2  30   3       14.97        5.49      8.95 o 
  -1  30   3       89.34      100.10     13.01 o 
   0  30   3        2.98       10.28     13.30 o 
   1  30   3       29.83       40.81     15.55 o 
   2  30   3        0.15      -16.90     12.16 o 
   3  30   3      176.79      184.44     23.84 o 
  -3  31   3       13.44       14.02     14.82 o 
  -2  31   3        2.89       -4.01      8.83 o 
  -1  31   3        1.19       -0.82      8.42 o 
   0  31   3       49.56       53.36     16.26 o 
   1  31   3       17.12       15.60     14.67 o 
   2  31   3       15.98        4.06     21.67 o 
  -2  32   3        1.42       -3.39      9.59 o 
  -1  32   3        0.05       -8.11      8.93 o 
   0  32   3       30.97       29.87     15.73 o 
   1  32   3       29.29       62.06     28.53 o 
   2  32   3        0.23       20.98     23.66 o 
  -1  33   3       28.11       23.00     12.10 o 
   0  33   3        1.33      -10.16     13.49 o 
   1  33   3        0.65      -26.85     17.98 o 
  -6   0   4      104.16      132.81     26.79 o 
  -4   0   4       29.00       20.05      7.62 o 
  -2   0   4       94.24      109.08      8.36 o 
   0   0   4     2584.19     2553.50     39.13 o 
   2   0   4       80.78       94.40      8.11 o 
   4   0   4      142.84      221.34     30.91 o 
   6   0   4        2.48       -2.25     16.23 o 
  -7   1   4       40.79       43.08     23.10 o 
  -6   1   4       96.96      127.85     14.76 o 
  -5   1   4       26.17       10.88      6.29 o 
  -4   1   4       51.87       46.05      6.70 o 
  -3   1   4       66.86       63.28      5.90 o 
  -2   1   4        2.14        5.05      2.04 o 
  -1   1   4      560.18      525.71      9.79 o 
   0   1   4      640.76      623.80     10.83 o 
   1   1   4     1181.70     1090.22     15.35 o 
   2   1   4       46.34       70.17     11.38 o 
   3   1   4      210.79      197.95      7.44 o 
   4   1   4       22.13       24.78     26.32 o 
   5   1   4      279.69      330.54     55.35 o 
   6   1   4        5.26       -3.37     12.57 o 
  -7   2   4       68.22       56.57     23.10 o 
  -6   2   4       16.52       11.80      9.88 o 
  -5   2   4        0.27       -7.48      5.54 o 
  -4   2   4       19.33       20.92      7.75 o 
  -3   2   4      113.38      124.62      6.59 o 
  -2   2   4      789.74      770.15     10.15 o 
  -1   2   4      100.78      106.24      4.75 o 
   0   2   4     1280.64     1306.19     17.26 o 
   1   2   4      167.58      152.86      5.50 o 
   2   2   4      736.57      747.57     16.36 o 
   3   2   4      197.23      207.56     10.77 o 
   4   2   4      569.57      562.12     26.23 o 
   5   2   4        1.93       26.82     14.08 o 
   6   2   4       50.71       61.01     18.42 o 
  -7   3   4      108.68       82.98     28.10 o 
  -6   3   4      221.48      238.55     18.36 o 
  -5   3   4       40.93       35.41      7.42 o 
  -4   3   4       40.23       40.51      5.99 o 
  -3   3   4       30.07       37.06      4.99 o 
  -2   3   4      475.60      499.04      7.70 o 
  -1   3   4      333.41      350.60      9.18 o 
   0   3   4     2003.10     1978.96     23.12 o 
   1   3   4     1278.85     1309.57     17.42 o 
   2   3   4     4427.51     4855.89     47.99 o 
   3   3   4       88.54       92.18      9.09 o 
   4   3   4      198.33      185.95     20.55 o 
   5   3   4      693.05      623.84     30.48 o 
   6   3   4       55.01       80.76     19.47 o 
  -7   4   4        4.50       -6.24     18.54 o 
  -6   4   4      146.73      185.20     17.16 o 
  -5   4   4       22.18        6.89      7.34 o 
  -4   4   4        2.65        2.00      4.59 o 
  -3   4   4       74.71       73.46      6.27 o 
  -2   4   4       35.90       34.43      2.93 o 
  -1   4   4       40.09       42.60      4.71 o 
   0   4   4     2834.32     2900.29     39.15 o 
   1   4   4      663.45      620.28     11.04 o 
   2   4   4      426.74      505.71     14.11 o 
   3   4   4       45.70       64.80      8.33 o 
   4   4   4      634.09      622.22     27.63 o 
   5   4   4       43.50       89.53     18.43 o 
   6   4   4       34.67       35.12     17.45 o 
  -7   5   4       72.70      102.59     18.97 o 
  -6   5   4      102.85       95.21     23.16 o 
  -5   5   4      445.56      432.94     17.83 o 
  -4   5   4      170.38      170.02      8.99 o 
  -3   5   4      126.31      127.85      8.86 o 
  -2   5   4     1009.96     1060.89     13.69 o 
  -1   5   4       92.06       88.32      3.96 o 
   0   5   4     1183.09     1111.49     16.03 o 
   1   5   4      116.33       98.68      7.80 o 
   2   5   4      423.55      411.77     12.94 o 
   3   5   4        7.20       10.92      5.87 o 
   4   5   4      111.21      173.45     13.95 o 
   5   5   4        5.26       12.23     13.42 o 
   6   5   4        1.01        0.13     13.31 o 
  -7   6   4        2.60       -4.12     12.97 o 
  -6   6   4        0.29      -11.81      7.87 o 
  -5   6   4        7.43        1.78      8.66 o 
  -4   6   4        4.88        9.88      6.16 o 
  -3   6   4        5.58        0.66      3.46 o 
  -2   6   4     1431.98     1548.60     22.69 o 
  -1   6   4       57.00       50.25      4.31 o 
   0   6   4       61.62       71.81      5.29 o 
   1   6   4      929.04      941.94     14.27 o 
   2   6   4     1114.09     1155.61     22.97 o 
   3   6   4      598.80      662.97     18.50 o 
   4   6   4      143.37      185.30     14.59 o 
   5   6   4       20.34        8.05     16.80 o 
   6   6   4        7.28       14.56     13.84 o 
  -7   7   4        3.77       -8.12     18.54 o 
  -6   7   4       14.43        4.89      9.49 o 
  -5   7   4      756.55      700.91     22.64 o 
  -4   7   4      357.34      356.17     16.46 o 
  -3   7   4        0.05       -1.45      2.29 o 
  -2   7   4      711.94      733.10     14.88 o 
  -1   7   4      356.63      337.82      7.08 o 
   0   7   4       82.40       80.53      5.55 o 
   1   7   4      848.43      843.44     13.43 o 
   2   7   4      183.13      187.75      9.43 o 
   3   7   4        2.81        7.77      5.69 o 
   4   7   4      719.83      706.77     29.25 o 
   5   7   4      220.60      259.94     25.59 o 
   6   7   4        3.84       -2.64     13.09 o 
  -7   8   4        2.69       13.38     12.45 o 
  -6   8   4      209.26      236.51     19.85 o 
  -5   8   4      508.46      477.28     19.28 o 
  -4   8   4        0.70       -8.25      5.50 o 
  -3   8   4       13.72       10.29      5.96 o 
  -2   8   4      119.19      129.37     11.44 o 
  -1   8   4     2552.22     2572.25     26.05 o 
   0   8   4      302.16      274.89      7.74 o 
   1   8   4     1475.52     1419.04     29.16 o 
   2   8   4      529.00      543.37     18.01 o 
   3   8   4      355.05      332.13     16.54 o 
   4   8   4      753.12      690.20     21.44 o 
   5   8   4        1.32       -8.21     10.13 o 
   6   8   4       52.67       65.26     17.92 o 
  -7   9   4        0.02      -11.49     11.26 o 
  -6   9   4       61.64       49.01     15.10 o 
  -5   9   4       10.60       10.56      9.00 o 
  -4   9   4       55.80       76.53     11.06 o 
  -3   9   4      128.35      124.61     12.00 o 
  -2   9   4      122.42      130.26      8.43 o 
  -1   9   4       42.32       56.60      6.91 o 
   0   9   4      147.58      132.01      6.67 o 
   1   9   4        6.69        9.94      3.67 o 
   2   9   4       12.59       24.34     12.05 o 
   3   9   4      260.98      248.04     14.12 o 
   4   9   4       51.36       77.39     11.07 o 
   5   9   4      111.09      110.86     20.20 o 
   6   9   4       14.97        4.98     12.97 o 
  -7  10   4        1.73      -11.81     10.89 o 
  -6  10   4        0.24        2.75     16.23 o 
  -5  10   4       21.77        9.22      9.11 o 
  -4  10   4       71.65       66.40     10.28 o 
  -3  10   4       58.84       55.41      7.35 o 
  -2  10   4      109.77       99.35     13.20 o 
  -1  10   4     1168.43     1235.62     16.27 o 
   0  10   4      153.43      136.89      5.91 o 
   1  10   4     1773.06     1761.71     29.76 o 
   2  10   4      788.17      728.25     26.50 o 
   3  10   4      818.85      837.50     57.91 o 
   4  10   4       15.71       16.18     10.11 o 
   5  10   4        0.01      -12.13      9.53 o 
   6  10   4       11.70        5.10     12.77 o 
  -7  11   4        0.01       -4.98     11.99 o 
  -6  11   4        2.24       -6.00     10.87 o 
  -5  11   4      131.91      124.14     14.48 o 
  -4  11   4        2.51       -7.84      5.89 o 
  -3  11   4      161.74      165.96      9.93 o 
  -2  11   4     1200.41     1153.78     20.69 o 
  -1  11   4      893.49      942.80     11.81 o 
   0  11   4      178.72      165.08      8.14 o 
   1  11   4       13.50       18.61      6.25 o 
   2  11   4      362.21      368.74     22.54 o 
   3  11   4      205.74      190.24     13.12 o 
   4  11   4       74.03       68.38     27.78 o 
   5  11   4        0.88      -12.70      9.77 o 
   6  11   4        0.46       -7.73     12.22 o 
  -6  12   4        0.14       -4.69     11.38 o 
  -5  12   4       44.96       36.29     12.67 o 
  -4  12   4        2.36       -3.63      6.58 o 
  -3  12   4       14.51       19.72      5.80 o 
  -2  12   4      823.82      812.35     17.34 o 
  -1  12   4       80.17       90.19      6.86 o 
   0  12   4      487.35      516.25     11.41 o 
   1  12   4       26.56       21.75      5.34 o 
   2  12   4      491.70      453.14     19.89 o 
   3  12   4        3.98       -0.12      7.88 o 
   4  12   4        1.41      -11.23      7.49 o 
   5  12   4        4.97      -12.27      8.18 o 
   6  12   4       38.05       65.38     17.99 o 
  -6  13   4        1.55        0.94     11.00 o 
  -5  13   4       11.38       -1.74      8.61 o 
  -4  13   4      753.84      759.58     27.72 o 
  -3  13   4      162.05      170.53     13.79 o 
  -2  13   4     2355.68     2276.31     36.99 o 
  -1  13   4     1388.80     1416.04     19.30 o 
   0  13   4       51.03       53.06      5.45 o 
   1  13   4       82.31       96.00     12.35 o 
   2  13   4      109.06      141.62     13.46 o 
   3  13   4      128.99      141.73     15.01 o 
   4  13   4      285.13      256.46     16.80 o 
   5  13   4        2.24        0.02     11.17 o 
   6  13   4       12.23        9.68     17.92 o 
  -6  14   4       45.63       51.29     15.32 o 
  -5  14   4       57.10       40.87     11.14 o 
  -4  14   4      210.60      229.13     15.72 o 
  -3  14   4       24.88       26.81      6.54 o 
  -2  14   4      699.60      661.74     16.11 o 
  -1  14   4      489.55      527.25     10.38 o 
   0  14   4      631.76      614.74     13.04 o 
   1  14   4      755.61      737.23     17.05 o 
   2  14   4     1070.64      976.61     23.01 o 
   3  14   4      349.34      352.06     17.83 o 
   4  14   4        2.82        1.50      8.51 o 
   5  14   4       19.18       -2.44     11.13 o 
   6  14   4       11.71        4.33     15.17 o 
  -6  15   4        1.89       -5.84     11.88 o 
  -5  15   4       79.48       71.69     12.52 o 
  -4  15   4      920.05      943.04     26.89 o 
  -3  15   4      496.95      483.36     25.22 o 
  -2  15   4      144.14      160.29     10.36 o 
  -1  15   4      110.12      115.52      6.10 o 
   0  15   4       26.56       25.95      5.01 o 
   1  15   4      209.77      212.26      8.18 o 
   2  15   4      174.15      193.78     18.47 o 
   3  15   4      903.04      825.89     28.06 o 
   4  15   4       11.02        3.27      9.30 o 
   5  15   4        8.72        8.39     10.13 o 
  -6  16   4        0.98        6.64     19.36 o 
  -5  16   4        9.09       -7.15      8.99 o 
  -4  16   4      165.50      215.31     17.29 o 
  -3  16   4      241.48      294.58     16.74 o 
  -2  16   4        0.89       -0.46      4.85 o 
  -1  16   4      254.33      229.24      7.45 o 
   0  16   4      908.05      888.04     16.76 o 
   1  16   4     1212.72     1156.69     19.48 o 
   2  16   4        9.35        6.65      6.37 o 
   3  16   4      105.70      138.45     13.27 o 
   4  16   4        3.29       -7.36      7.62 o 
   5  16   4        7.20       -9.31      8.59 o 
  -6  17   4        2.45       -7.65     11.83 o 
  -5  17   4        1.92        3.54     10.79 o 
  -4  17   4      183.30      186.07     20.18 o 
  -3  17   4      412.00      360.22     13.97 o 
  -2  17   4        3.10        0.89      5.05 o 
  -1  17   4        3.36        3.65      3.92 o 
   0  17   4        3.78        8.54      4.52 o 
   1  17   4       14.43       20.44      6.57 o 
   2  17   4       88.14       87.09     10.90 o 
   3  17   4      347.54      329.21     15.68 o 
   4  17   4        5.39       -4.45      8.25 o 
   5  17   4        0.02       -7.25      9.78 o 
  -6  18   4        5.52       -8.95     12.76 o 
  -5  18   4       68.77       68.25     18.51 o 
  -4  18   4        0.08       -3.81      8.20 o 
  -3  18   4      202.73      232.54     12.80 o 
  -2  18   4      191.89      193.03     12.51 o 
  -1  18   4      153.19      167.34     10.72 o 
   0  18   4       62.11       76.73      9.22 o 
   1  18   4      272.19      283.46      9.98 o 
   2  18   4       55.85       53.96     12.25 o 
   3  18   4      370.30      324.48     15.39 o 
   4  18   4        2.67      -10.85      8.06 o 
   5  18   4       15.71      -13.04     15.17 o 
  -6  19   4        0.10       -3.77     13.21 o 
  -5  19   4        1.59       -5.64      9.46 o 
  -4  19   4       55.19       48.38     11.92 o 
  -3  19   4     1378.74     1311.03     27.21 o 
  -2  19   4      107.69      124.89     12.22 o 
  -1  19   4       10.28       13.84      5.69 o 
   0  19   4       51.82       55.04      7.08 o 
   1  19   4       19.23       18.11      7.24 o 
   2  19   4        8.42        6.52      7.40 o 
   3  19   4       14.70       15.29      8.67 o 
   4  19   4       63.79       64.52     12.55 o 
   5  19   4        0.35        4.52     13.52 o 
  -6  20   4        0.14       -2.00     13.29 o 
  -5  20   4        6.53       -5.28     11.97 o 
  -4  20   4        9.26        0.59      8.86 o 
  -3  20   4      238.88      291.76     13.79 o 
  -2  20   4        0.16        2.57      5.59 o 
  -1  20   4      117.99      132.85     10.32 o 
   0  20   4       66.56       69.35      7.73 o 
   1  20   4      281.66      275.33     13.40 o 
   2  20   4        3.04       -8.28      6.72 o 
   3  20   4        3.91       -1.39      7.78 o 
   4  20   4       26.80       29.68     11.33 o 
   5  20   4       28.61       15.10     15.12 o 
  -5  21   4        4.07      -11.79     11.01 o 
  -4  21   4        1.71       -3.32      9.14 o 
  -3  21   4     2066.13     1926.71     37.62 o 
  -2  21   4       37.12       34.89      8.07 o 
  -1  21   4        7.58       14.03      6.20 o 
   0  21   4       11.74        4.17      5.54 o 
   1  21   4      172.93      204.75     14.90 o 
   2  21   4       71.42       98.09     12.52 o 
   3  21   4        3.24        9.45      8.83 o 
   4  21   4        0.45       -8.68      8.87 o 
   5  21   4        2.39      -11.67     12.81 o 
  -5  22   4        4.25       -4.87     12.98 o 
  -4  22   4       11.40        7.21      9.47 o 
  -3  22   4        7.88       35.68      8.67 o 
  -2  22   4      153.61      147.48     13.32 o 
  -1  22   4       16.45        9.53      6.30 o 
   0  22   4       29.34       22.58     10.16 o 
   1  22   4       97.65      107.69     12.63 o 
   2  22   4      228.03      253.85     15.05 o 
   3  22   4       27.85       35.56     11.19 o 
   4  22   4       18.04        2.29     12.65 o 
  -5  23   4       12.62       13.33     12.73 o 
  -4  23   4        2.74        0.26      9.15 o 
  -3  23   4       37.38       24.45      8.92 o 
  -2  23   4       16.55       13.55      7.36 o 
  -1  23   4      105.50      105.36     10.78 o 
   0  23   4      130.40      132.54     12.58 o 
   1  23   4        3.43       -0.07      7.59 o 
   2  23   4        9.33       18.26      9.06 o 
   3  23   4      278.19      279.78     17.79 o 
   4  23   4        0.29      -10.78     12.02 o 
  -5  24   4        0.22       -0.43     13.68 o 
  -4  24   4      175.22      173.23     22.01 o 
  -3  24   4       13.82       15.14      8.19 o 
  -2  24   4       18.53       29.74      8.23 o 
  -1  24   4       31.49       34.07      8.57 o 
   0  24   4      201.58      206.46     16.31 o 
   1  24   4        6.36       -5.42      7.55 o 
   2  24   4      213.30      227.09     17.78 o 
   3  24   4       12.71       31.09     13.57 o 
   4  24   4        0.10      -10.41     12.11 o 
  -5  25   4       22.01       17.58     14.86 o 
  -4  25   4        6.37       -1.91     11.14 o 
  -3  25   4      269.76      271.90     21.46 o 
  -2  25   4       55.71       46.73      9.85 o 
  -1  25   4       48.50       43.91      9.12 o 
   0  25   4       61.15       85.08     16.92 o 
   1  25   4        0.00      -11.50      7.67 o 
   2  25   4      522.13      480.03     19.55 o 
   3  25   4       77.44      111.00     15.21 o 
   4  25   4        0.22       -0.48     13.39 o 
  -4  26   4        3.88       -3.42     12.62 o 
  -3  26   4       13.47       20.86     10.17 o 
  -2  26   4      236.30      213.67     15.51 o 
  -1  26   4       24.41       18.40      8.17 o 
   0  26   4       24.60       13.89     11.48 o 
   1  26   4       34.03       43.59     13.74 o 
   2  26   4       75.63       89.81     13.66 o 
   3  26   4       11.00        7.39     13.56 o 
   4  26   4        6.21       -2.83     13.36 o 
  -4  27   4       30.66       13.06     13.84 o 
  -3  27   4        4.45       -6.85      9.34 o 
  -2  27   4        1.79        8.26      8.24 o 
  -1  27   4      144.58      148.48     14.85 o 
   0  27   4        6.04       -7.05     10.52 o 
   1  27   4       27.78       18.38     12.20 o 
   2  27   4       12.43       12.57     10.87 o 
   3  27   4       25.02       -7.38     13.55 o 
  -4  28   4       22.15        7.86     13.18 o 
  -3  28   4        0.50       -4.30      9.27 o 
  -2  28   4        8.33       16.19      8.94 o 
  -1  28   4       46.98       40.24      9.60 o 
   0  28   4       10.80       -4.05     15.17 o 
   1  28   4       30.40       22.90     13.25 o 
   2  28   4        0.82      -11.79      9.44 o 
   3  28   4        0.71       -9.68     14.01 o 
  -3  29   4       26.68        7.51     10.49 o 
  -2  29   4       26.24       16.86      9.25 o 
  -1  29   4      126.97      124.47     15.62 o 
   0  29   4        0.50       -0.33     11.76 o 
   1  29   4        0.02       -3.23     11.78 o 
   2  29   4        0.00       -1.42     12.29 o 
   3  29   4       12.99       -4.61     13.72 o 
  -3  30   4        4.28        0.06     12.44 o 
  -2  30   4        2.02        4.37      9.15 o 
  -1  30   4       71.23       71.42     14.43 o 
   0  30   4       10.33      -12.31     11.32 o 
   1  30   4        0.10       -6.94     12.73 o 
   2  30   4       30.66       24.91     21.98 o 
  -2  31   4       68.87       57.25     12.19 o 
  -1  31   4      116.28      129.35     16.95 o 
   0  31   4        8.29       10.75     13.63 o 
   1  31   4        7.22       -4.48     12.89 o 
   2  31   4       21.07       -1.31     21.10 o 
  -2  32   4        1.54      -13.31      8.87 o 
  -1  32   4       46.35       67.20     17.52 o 
   0  32   4       98.10      122.00     21.14 o 
   1  32   4       30.20       33.34     16.14 o 
  -1  33   4       11.71       22.31     16.94 o 
   0  33   4       18.55       15.50     14.83 o 
  -7   0   5       26.21        6.12     19.54 o 
  -5   0   5        8.40        1.56      8.62 o 
  -3   0   5      606.80      559.51     17.62 o 
  -1   0   5       48.54       71.98      8.52 o 
   1   0   5      497.29      560.24     23.20 o 
   3   0   5      588.55      561.63     34.40 o 
   5   0   5      253.10      296.95     31.84 o 
  -7   1   5      122.26      112.48     20.66 o 
  -6   1   5       73.28       40.68     13.57 o 
  -5   1   5        0.18       -7.49      6.52 o 
  -4   1   5        0.75       -3.87      4.27 o 
  -3   1   5        0.48        3.22      3.18 o 
  -2   1   5      683.64      703.75      9.97 o 
  -1   1   5     1901.13     1985.43     33.42 o 
   0   1   5       77.34       76.52      5.60 o 
   1   1   5     4507.40     4833.17     50.89 o 
   2   1   5      212.01      222.21      7.39 o 
   3   1   5       59.71       66.19      8.09 o 
   4   1   5       22.91       15.55     11.88 o 
   5   1   5        4.19        0.80     11.82 o 
   6   1   5       46.61       58.38     18.32 o 
  -7   2   5       47.28       62.91     17.09 o 
  -6   2   5        6.66        1.83     11.68 o 
  -5   2   5        6.48        2.45      8.86 o 
  -4   2   5      180.38      169.62     12.15 o 
  -3   2   5      391.30      369.52      9.00 o 
  -2   2   5      343.50      376.12     14.65 o 
  -1   2   5      302.52      281.15      7.84 o 
   0   2   5      487.12      477.14     10.38 o 
   1   2   5       78.67       90.70      7.14 o 
   2   2   5       42.49       54.78      5.31 o 
   3   2   5      131.15      156.99     14.50 o 
   4   2   5      115.72      122.79     21.48 o 
   5   2   5      216.34      240.36     25.83 o 
   6   2   5        0.36       -7.53     12.00 o 
  -7   3   5       26.53       33.74     27.54 o 
  -6   3   5       10.94       -1.08     12.08 o 
  -5   3   5      193.53      174.99     13.58 o 
  -4   3   5        1.20       -1.36      4.72 o 
  -3   3   5       37.75       41.54      7.44 o 
  -2   3   5     4412.11     4596.91     42.27 o 
  -1   3   5        7.45        7.38      3.05 o 
   0   3   5     1459.27     1479.71     20.29 o 
   1   3   5      656.76      616.26     12.09 o 
   2   3   5        1.48        2.50      3.28 o 
   3   3   5       18.64       12.45      6.97 o 
   4   3   5      426.46      415.32     23.79 o 
   5   3   5       25.27       13.82     19.51 o 
   6   3   5       12.97        8.97     15.14 o 
  -7   4   5       33.86       35.00     16.59 o 
  -6   4   5      142.25      171.24     16.76 o 
  -5   4   5       29.63       38.59     12.23 o 
  -4   4   5        2.97        0.60      5.79 o 
  -3   4   5       82.11       88.17      5.50 o 
  -2   4   5      582.00      649.01     14.66 o 
  -1   4   5     1097.50     1065.38     16.43 o 
   0   4   5       24.37       26.98      4.19 o 
   1   4   5     1057.98     1127.26     17.29 o 
   2   4   5      269.94      290.09      8.62 o 
   3   4   5        0.05       -2.07      5.47 o 
   4   4   5     1419.87     1462.36     70.12 o 
   5   4   5       19.06        8.53     12.19 o 
   6   4   5       21.66       43.12     17.31 o 
  -7   5   5       11.65       -1.12     20.54 o 
  -6   5   5        4.84       -2.80      8.81 o 
  -5   5   5        9.52        2.11     11.27 o 
  -4   5   5      113.55      108.37     18.25 o 
  -3   5   5      305.10      291.42      7.90 o 
  -2   5   5     1077.76     1083.13     14.97 o 
  -1   5   5      708.23      773.31     15.37 o 
   0   5   5       79.30       95.70      6.32 o 
   1   5   5      161.95      181.73      6.85 o 
   2   5   5       51.86       60.04     10.21 o 
   3   5   5       26.26       26.22      6.97 o 
   4   5   5      129.19      155.90     20.41 o 
   5   5   5      137.21      161.64     36.21 o 
   6   5   5       49.78       76.33     19.40 o 
  -7   6   5       35.33       13.24     24.23 o 
  -6   6   5       27.85        4.22     10.12 o 
  -5   6   5      140.13      153.34     26.40 o 
  -4   6   5      222.07      232.03     15.45 o 
  -3   6   5      302.81      283.62      9.13 o 
  -2   6   5      826.08      825.88     12.54 o 
  -1   6   5     1541.11     1626.39     21.69 o 
   0   6   5      478.39      424.42     10.08 o 
   1   6   5      121.41      125.53      6.35 o 
   2   6   5      289.60      326.29     12.44 o 
   3   6   5      161.15      160.38     11.53 o 
   4   6   5      325.34      318.08     21.17 o 
   5   6   5       13.34       18.47     13.36 o 
   6   6   5       97.74      140.15     32.53 o 
  -7   7   5       24.76       31.97     22.66 o 
  -6   7   5       46.77       32.21     11.17 o 
  -5   7   5        0.05        3.99      8.42 o 
  -4   7   5       47.54       34.11      8.56 o 
  -3   7   5      403.11      374.88     13.11 o 
  -2   7   5       88.99       88.19      6.73 o 
  -1   7   5      516.19      529.95     11.11 o 
   0   7   5      423.34      384.16      9.72 o 
   1   7   5       45.32       51.02      5.11 o 
   2   7   5        0.83       -1.99      4.61 o 
   3   7   5       87.52       89.85     10.59 o 
   4   7   5      293.50      281.17     20.21 o 
   5   7   5       15.84       20.44     12.90 o 
   6   7   5        2.79       21.89     16.18 o 
  -7   8   5        3.05        6.96     15.10 o 
  -6   8   5        0.30      -13.14      9.32 o 
  -5   8   5      635.47      623.34     22.21 o 
  -4   8   5        0.72       -2.37      6.30 o 
  -3   8   5        0.78       -4.87      4.06 o 
  -2   8   5      221.89      205.25      8.46 o 
  -1   8   5     1095.13     1190.22     18.10 o 
   0   8   5      291.18      291.38      8.72 o 
   1   8   5        1.81        3.52      3.18 o 
   2   8   5      195.57      191.30     10.71 o 
   3   8   5       21.92       39.82      8.29 o 
   4   8   5      235.83      225.65     24.68 o 
   5   8   5       10.13        8.47     11.92 o 
   6   8   5       17.39       15.77     15.30 o 
  -7   9   5        0.00       -7.24     16.23 o 
  -6   9   5       22.89        7.29     11.62 o 
  -5   9   5      333.99      322.64     20.02 o 
  -4   9   5       58.63       78.24     10.39 o 
  -3   9   5       73.18       66.07      7.70 o 
  -2   9   5      313.63      332.04     10.70 o 
  -1   9   5     7022.90     7356.64     62.57 o 
   0   9   5      506.95      473.42     11.14 o 
   1   9   5      445.41      432.84     10.24 o 
   2   9   5       68.27       64.50      8.84 o 
   3   9   5     1926.73     1916.52     38.82 o 
   4   9   5       68.71       68.14     11.60 o 
   5   9   5       40.97       50.89     16.02 o 
   6   9   5        0.05       -6.14     12.80 o 
  -7  10   5        0.03      -20.98     15.17 o 
  -6  10   5        4.19      -21.10     14.07 o 
  -5  10   5        0.28      -12.40      8.26 o 
  -4  10   5      247.05      229.89     14.69 o 
  -3  10   5      411.50      384.39     12.77 o 
  -2  10   5      104.15      134.92      8.08 o 
  -1  10   5        0.44       18.43      5.91 o 
   0  10   5      686.15      692.18     13.89 o 
   1  10   5      641.62      644.65     12.97 o 
   2  10   5      125.46      155.30     16.49 o 
   3  10   5      134.20      156.92     13.51 o 
   4  10   5       39.90       45.47     10.72 o 
   5  10   5       57.85       59.09     16.50 o 
   6  10   5        0.32       -8.10     12.88 o 
  -6  11   5       34.98       13.68     12.79 o 
  -5  11   5        5.32       -3.94      8.69 o 
  -4  11   5       14.64       14.38      8.25 o 
  -3  11   5       12.10       13.45      5.71 o 
  -2  11   5     1953.75     1919.64     28.72 o 
  -1  11   5     4005.11     3930.87     47.86 o 
   0  11   5      317.88      302.07      9.58 o 
   1  11   5       20.30       20.47      4.62 o 
   2  11   5      192.85      184.92     10.76 o 
   3  11   5      197.47      171.20     13.32 o 
   4  11   5      340.15      309.77     16.03 o 
   5  11   5       42.63       38.47     15.62 o 
   6  11   5        1.08       -0.56     13.65 o 
  -6  12   5       71.57       68.74     23.66 o 
  -5  12   5       18.49        7.24      9.46 o 
  -4  12   5      208.24      238.03     15.78 o 
  -3  12   5       16.65       13.42      5.60 o 
  -2  12   5      181.71      220.85     10.05 o 
  -1  12   5       37.75       41.73      3.97 o 
   0  12   5      110.96      130.27      9.63 o 
   1  12   5       13.20       13.96      4.77 o 
   2  12   5      358.70      349.68     17.02 o 
   3  12   5       21.95       16.47      9.92 o 
   4  12   5        0.37       -1.59      7.99 o 
   5  12   5        0.15      -17.01     11.34 o 
  -6  13   5        4.09        2.13     12.31 o 
  -5  13   5       12.18        4.80      8.80 o 
  -4  13   5      804.76      840.68     25.12 o 
  -3  13   5        6.09        3.75      5.56 o 
  -2  13   5      961.89      964.05     19.78 o 
  -1  13   5       21.30       11.13      3.07 o 
   0  13   5     1343.34     1307.85     20.53 o 
   1  13   5        2.85       -1.21      3.86 o 
   2  13   5      105.00      154.42     17.14 o 
   3  13   5       71.72      100.36     14.77 o 
   4  13   5       31.62       25.14     11.05 o 
   5  13   5        7.80      -16.83     11.73 o 
  -6  14   5       75.40       71.00     23.79 o 
  -5  14   5       56.62       53.03     15.41 o 
  -4  14   5     1023.96     1012.21     28.08 o 
  -3  14   5        0.89        0.88      5.63 o 
  -2  14   5        1.71        5.86      5.03 o 
  -1  14   5       20.12       16.39      3.30 o 
   0  14   5      366.07      340.91     10.25 o 
   1  14   5        0.51       -1.93      3.91 o 
   2  14   5      275.14      257.28     15.21 o 
   3  14   5       69.93       77.18     13.61 o 
   4  14   5       38.30       18.65     11.83 o 
   5  14   5       17.63       16.00     13.65 o 
  -6  15   5        0.90       -0.56     16.55 o 
  -5  15   5       50.40       45.96     12.28 o 
  -4  15   5        2.11        7.11      8.87 o 
  -3  15   5       88.91      113.81     12.77 o 
  -2  15   5      162.48      162.99     10.82 o 
  -1  15   5      176.64      170.74     10.11 o 
   0  15   5      117.53      136.47     10.99 o 
   1  15   5       65.91       88.85     12.99 o 
   2  15   5       39.40       53.54      9.32 o 
   3  15   5      255.80      234.17     15.89 o 
   4  15   5        2.08       -2.18      9.61 o 
   5  15   5       49.99       28.37     15.00 o 
  -6  16   5       35.44       26.98     14.48 o 
  -5  16   5        0.42       -4.19      9.79 o 
  -4  16   5      132.24      166.89     16.34 o 
  -3  16   5      281.36      277.30     13.19 o 
  -2  16   5        3.10       -3.93      4.49 o 
  -1  16   5        2.12       -3.43      4.52 o 
   0  16   5       22.29       14.39      4.97 o 
   1  16   5      213.85      220.97     11.40 o 
   2  16   5      387.13      373.59     15.54 o 
   3  16   5       37.64       56.61     10.95 o 
   4  16   5        4.69        0.13      9.26 o 
   5  16   5       16.26       18.51      9.84 o 
  -6  17   5       13.59        5.61     13.99 o 
  -5  17   5       37.69       22.04     10.64 o 
  -4  17   5      405.84      405.77     18.71 o 
  -3  17   5      978.75      983.86     23.18 o 
  -2  17   5        3.31       -0.39      4.98 o 
  -1  17   5       27.84       25.42      5.97 o 
   0  17   5      208.70      198.06      8.72 o 
   1  17   5      183.18      175.56     11.30 o 
   2  17   5       44.53       73.21     10.94 o 
   3  17   5       61.74       82.41     12.26 o 
   4  17   5        4.60       -3.37      9.16 o 
   5  17   5        2.21       -9.26      8.87 o 
  -6  18   5       63.95       80.53     19.18 o 
  -5  18   5       41.74       72.25     13.90 o 
  -4  18   5      286.65      268.31     18.09 o 
  -3  18   5     1814.92     1790.01     55.29 o 
  -2  18   5        1.90        5.15      5.59 o 
  -1  18   5      175.49      174.94      9.48 o 
   0  18   5      459.11      404.57     17.56 o 
   1  18   5      344.12      322.23     13.86 o 
   2  18   5       80.42       87.59     12.04 o 
   3  18   5        7.17       -2.13      7.88 o 
   4  18   5        6.96       -3.79      9.04 o 
   5  18   5       26.16       35.49     13.00 o 
  -6  19   5       10.43       16.31     14.92 o 
  -5  19   5        2.20       -5.46      9.48 o 
  -4  19   5        7.57        0.25      9.03 o 
  -3  19   5       85.38      138.18     12.50 o 
  -2  19   5      340.47      305.71     13.06 o 
  -1  19   5       28.86       30.59      6.84 o 
   0  19   5       16.53       16.03      7.06 o 
   1  19   5      321.05      282.12     13.37 o 
   2  19   5       92.08      120.41     13.29 o 
   3  19   5       27.15        9.74      8.93 o 
   4  19   5        5.13        0.80      9.55 o 
   5  19   5        2.14        4.07     13.62 o 
  -5  20   5        0.27      -16.00     10.66 o 
  -4  20   5        5.36       -7.12      8.13 o 
  -3  20   5      121.18      142.03     12.65 o 
  -2  20   5      361.61      342.44     15.23 o 
  -1  20   5       17.88        7.49      5.94 o 
   0  20   5        1.55        4.18      6.54 o 
   1  20   5      206.98      204.57     12.03 o 
   2  20   5      126.65      152.80     14.46 o 
   3  20   5        0.08      -11.81      7.87 o 
   4  20   5       27.26       31.38     11.30 o 
  -5  21   5        3.52       -7.10     12.37 o 
  -4  21   5       45.97       45.13     13.53 o 
  -3  21   5      132.66      143.25     14.10 o 
  -2  21   5       19.99       15.61      7.03 o 
  -1  21   5      170.26      174.26     12.20 o 
   0  21   5      573.23      530.61     17.83 o 
   1  21   5        0.00        3.09      7.58 o 
   2  21   5      700.88      708.50     22.42 o 
   3  21   5        0.19       -9.79      8.66 o 
   4  21   5        8.13       -3.09     10.22 o 
  -5  22   5        1.62      -16.13     12.48 o 
  -4  22   5       48.85       44.95     12.69 o 
  -3  22   5       50.06       46.96      9.74 o 
  -2  22   5       47.07       49.02      9.13 o 
  -1  22   5       80.56       89.77     14.12 o 
   0  22   5       14.27       35.72      8.73 o 
   1  22   5      166.16      183.39     15.15 o 
   2  22   5      313.98      323.47     16.53 o 
   3  22   5       17.89       13.08      9.88 o 
   4  22   5        5.66       10.06     11.12 o 
  -5  23   5        3.27       -0.88     14.08 o 
  -4  23   5       59.50       77.24     13.61 o 
  -3  23   5       28.15       12.19      7.95 o 
  -2  23   5      429.06      411.29     15.47 o 
  -1  23   5        3.08        5.14      7.82 o 
   0  23   5      374.57      370.55     20.61 o 
   1  23   5       76.18       75.22     15.14 o 
   2  23   5       34.97       60.62     11.84 o 
   3  23   5       11.36        7.76      9.91 o 
   4  23   5        8.41       -0.87     10.39 o 
  -5  24   5        3.94        8.98     14.88 o 
  -4  24   5       44.70       52.82     12.73 o 
  -3  24   5        0.16       -5.12      7.33 o 
  -2  24   5      288.16      302.45     13.88 o 
  -1  24   5       44.26       30.18     10.02 o 
   0  24   5       95.55      124.21     17.00 o 
   1  24   5       15.43       17.63     11.07 o 
   2  24   5        0.13        6.43      8.98 o 
   3  24   5        3.66        0.38      9.91 o 
   4  24   5        2.23       -6.13     21.35 o 
  -4  25   5        2.56        8.73     10.00 o 
  -3  25   5        7.25       -0.34      7.65 o 
  -2  25   5       46.19       67.34     10.48 o 
  -1  25   5       18.45       24.12      9.62 o 
   0  25   5       48.38       46.47     13.40 o 
   1  25   5       15.40       15.46     11.80 o 
   2  25   5      719.50      708.45     23.90 o 
   3  25   5       52.82       50.95     13.01 o 
  -4  26   5       81.05       79.48     17.87 o 
  -3  26   5        2.93       -1.78      8.20 o 
  -2  26   5       48.64       40.39     10.04 o 
  -1  26   5       45.12       44.71     11.04 o 
   0  26   5       14.92       14.50     11.37 o 
   1  26   5        9.47        6.57     11.14 o 
   2  26   5       70.14      110.49     17.45 o 
   3  26   5       14.49        5.56     11.58 o 
  -4  27   5        0.70        3.77     12.87 o 
  -3  27   5        9.23        1.96      8.61 o 
  -2  27   5        5.99       -1.06      8.21 o 
  -1  27   5       58.76       49.56     11.57 o 
   0  27   5       16.62       12.54     12.29 o 
   1  27   5       11.59       10.79     13.80 o 
   2  27   5        2.45       -7.41     18.11 o 
   3  27   5        8.45       -1.68     10.82 o 
  -3  28   5       32.59       23.94     10.47 o 
  -2  28   5       81.03       44.82     10.84 o 
  -1  28   5        6.93       12.03     10.65 o 
   0  28   5       81.86      102.77     17.94 o 
   1  28   5       38.24       40.68     14.55 o 
   2  28   5       55.05       59.33     23.35 o 
   3  28   5       58.11       28.53     23.98 o 
  -3  29   5        3.90      -10.23      9.01 o 
  -2  29   5        1.09        1.33      8.50 o 
  -1  29   5        1.06        1.51     12.52 o 
   0  29   5       84.64       91.25     24.63 o 
   1  29   5       74.09      105.22     19.07 o 
   2  29   5        3.56        1.94     14.39 o 
  -3  30   5        3.47        7.01     10.17 o 
  -2  30   5        7.96       -4.38      8.72 o 
  -1  30   5       29.80       35.08     14.23 o 
   0  30   5       43.02       30.38     22.51 o 
   1  30   5       39.46       59.26     17.32 o 
   2  30   5       10.66        4.90     16.95 o 
  -2  31   5       27.13       31.02     10.69 o 
  -1  31   5       32.70        4.89     15.03 o 
   0  31   5        2.18       -6.11     13.00 o 
   1  31   5       33.98       37.30     20.04 o 
  -1  32   5        6.57      -12.85     12.69 o 
   0  32   5        0.87        6.69     13.74 o 
  -6   0   6      238.51      225.53     34.84 o 
  -4   0   6      307.42      319.94     15.44 o 
  -2   0   6     2212.64     2258.12     41.51 o 
   0   0   6      252.68      239.49     11.43 o 
   2   0   6      218.87      162.89     42.64 o 
   4   0   6       25.95        2.06     15.48 o 
   6   0   6       50.11       78.61     30.09 o 
  -7   1   6        1.00      -19.47     12.98 o 
  -6   1   6      274.53      300.34     24.35 o 
  -5   1   6       34.78        2.59     17.98 o 
  -4   1   6       70.12       54.77     16.07 o 
  -3   1   6      632.77      626.87     10.80 o 
  -2   1   6       22.32       29.13     11.53 o 
  -1   1   6      124.82      143.48      6.72 o 
   0   1   6       35.34       30.11      4.55 o 
   1   1   6        2.66        2.82      3.46 o 
   2   1   6       39.08       50.65     13.07 o 
   3   1   6        0.32       -3.54      7.56 o 
   4   1   6      151.21      162.16     22.17 o 
   5   1   6        5.23       -5.67     12.49 o 
   6   1   6        5.06       15.40     15.22 o 
  -7   2   6        4.46       -5.23     18.51 o 
  -6   2   6       31.76       21.65     20.60 o 
  -5   2   6      266.23      283.14     34.68 o 
  -4   2   6       77.01       70.45      9.10 o 
  -3   2   6      237.17      230.80      6.55 o 
  -2   2   6     2719.63     2881.55     34.28 o 
  -1   2   6      251.49      287.66      8.80 o 
   0   2   6      372.71      389.79     10.25 o 
   1   2   6     1526.93     1513.11     25.39 o 
   2   2   6      238.74      263.11      8.68 o 
   3   2   6        1.47       -8.53      7.90 o 
   4   2   6       31.33       13.68     11.96 o 
   5   2   6       17.81       22.56     14.16 o 
   6   2   6       15.38        2.64     15.80 o 
  -7   3   6       18.91       24.31     16.02 o 
  -6   3   6       17.68        4.78     15.02 o 
  -5   3   6      319.19      311.05     15.64 o 
  -4   3   6       12.37        6.90      6.11 o 
  -3   3   6       97.43       97.50      6.00 o 
  -2   3   6       30.69       63.41      9.31 o 
  -1   3   6      654.57      727.41     14.13 o 
   0   3   6      151.05      141.02      6.54 o 
   1   3   6      179.00      186.75      7.50 o 
   2   3   6       36.86       81.35      8.61 o 
   3   3   6        0.42       -6.99      7.58 o 
   4   3   6      597.00      558.31     28.16 o 
   5   3   6        5.31       -8.03     11.59 o 
   6   3   6       16.52       41.86     18.32 o 
  -7   4   6       70.43       49.32     17.51 o 
  -6   4   6        7.67        6.55     13.20 o 
  -5   4   6      348.53      342.76     16.32 o 
  -4   4   6      188.73      176.65     12.24 o 
  -3   4   6       97.63      105.00      8.54 o 
  -2   4   6     1649.69     1741.25     23.47 o 
  -1   4   6      274.75      273.23      8.63 o 
   0   4   6       11.24        5.48      3.70 o 
   1   4   6        6.48       21.38      4.52 o 
   2   4   6       61.42       45.71      8.89 o 
   3   4   6      120.20      112.75     11.56 o 
   4   4   6      159.63      163.61     21.02 o 
   5   4   6        6.47        7.18     13.02 o 
   6   4   6        2.31       -2.60     14.98 o 
  -7   5   6        6.39       17.89     15.86 o 
  -6   5   6       29.18        3.68     12.05 o 
  -5   5   6        1.51       -2.01      8.29 o 
  -4   5   6      112.93      113.65     21.33 o 
  -3   5   6       38.57       43.75      6.32 o 
  -2   5   6        2.03        8.27      3.24 o 
  -1   5   6        0.05        1.19      3.31 o 
   0   5   6      486.01      471.12     11.47 o 
   1   5   6       19.29       23.59      5.43 o 
   2   5   6       99.00       74.62      8.84 o 
   3   5   6       19.30       22.35      7.16 o 
   4   5   6      116.64      114.34     18.43 o 
   5   5   6       31.08       23.08     13.91 o 
   6   5   6        8.01       25.07     16.93 o 
  -7   6   6        0.12      -14.83     14.47 o 
  -6   6   6       83.02       55.60     23.23 o 
  -5   6   6      563.38      543.18     20.49 o 
  -4   6   6       73.99       76.76     11.66 o 
  -3   6   6      478.07      502.77     13.94 o 
  -2   6   6       53.19       54.98      5.55 o 
  -1   6   6        5.39       -0.71      3.28 o 
   0   6   6      981.46     1033.12     17.67 o 
   1   6   6      184.00      183.46      7.47 o 
   2   6   6        0.18       -2.49      4.91 o 
   3   6   6       17.47       10.59      7.32 o 
   4   6   6      245.80      203.50     23.15 o 
   5   6   6       53.38       47.95     17.19 o 
   6   6   6       92.28      126.06     23.26 o 
  -7   7   6        0.00      -26.72     19.42 o 
  -6   7   6        0.40       -9.28      8.77 o 
  -5   7   6      555.96      558.67     20.93 o 
  -4   7   6       72.73       83.53     10.87 o 
  -3   7   6      402.76      401.27     12.75 o 
  -2   7   6       55.00       54.20      4.88 o 
  -1   7   6        2.92        5.05      3.96 o 
   0   7   6       14.77       14.84      4.41 o 
   1   7   6        8.79       13.30      5.45 o 
   2   7   6       62.05       49.84      8.14 o 
   3   7   6      419.51      371.53     20.08 o 
   4   7   6        0.11       -5.76     16.39 o 
   5   7   6        5.50        7.68     12.69 o 
  -7   8   6        9.48      -30.25     20.17 o 
  -6   8   6       39.67       42.36     20.57 o 
  -5   8   6      246.72      289.42     18.01 o 
  -4   8   6       69.70       87.88     19.86 o 
  -3   8   6      585.10      565.29     15.31 o 
  -2   8   6      167.69      184.69     13.04 o 
  -1   8   6     1059.62     1018.36     17.46 o 
   0   8   6      149.63      131.20      9.39 o 
   1   8   6      553.41      579.70     12.92 o 
   2   8   6        8.92        8.99      6.42 o 
   3   8   6       44.10       74.66     28.19 o 
   4   8   6       63.71       97.25     17.82 o 
   5   8   6       10.79       11.45     13.47 o 
  -6   9   6        0.10       -7.02      9.42 o 
  -5   9   6      212.60      245.03     18.89 o 
  -4   9   6      772.77      752.12     43.04 o 
  -3   9   6      123.81      141.58     10.34 o 
  -2   9   6       80.38       86.83      7.87 o 
  -1   9   6        5.59        7.15      3.91 o 
   0   9   6      139.11      150.69      7.24 o 
   1   9   6       11.29        9.22      4.25 o 
   2   9   6       67.73       76.39      9.27 o 
   3   9   6      896.03      888.51     24.54 o 
   4   9   6       18.59        0.52     11.47 o 
   5   9   6       13.22       12.94     13.98 o 
  -6  10   6        7.33       -6.71      9.96 o 
  -5  10   6      322.54      341.89     18.53 o 
  -4  10   6      406.68      424.02     15.20 o 
  -3  10   6      279.12      274.48     11.20 o 
  -2  10   6        4.96        2.93      4.43 o 
  -1  10   6      172.78      145.11      9.05 o 
   0  10   6      299.21      289.45      9.83 o 
   1  10   6       74.12       77.65      8.83 o 
   2  10   6       36.16       39.87      8.21 o 
   3  10   6       68.55      112.97     13.20 o 
   4  10   6       12.99        0.13     11.80 o 
   5  10   6       41.64       31.35     15.05 o 
  -6  11   6       64.74       78.83     13.69 o 
  -5  11   6      180.64      207.29     18.12 o 
  -4  11   6     1003.33      982.87     39.85 o 
  -3  11   6      148.53      166.49     10.72 o 
  -2  11   6       12.27       10.21      6.02 o 
  -1  11   6       44.72       55.36      6.11 o 
   0  11   6      745.05      805.33     16.15 o 
   1  11   6       29.33       26.84      6.52 o 
   2  11   6       10.61       14.02      7.34 o 
   3  11   6      847.81      900.23     25.39 o 
   4  11   6       75.61      100.60     19.12 o 
   5  11   6        1.51       -3.96     12.54 o 
  -6  12   6       13.79       12.96     11.19 o 
  -5  12   6       46.21       52.98     14.71 o 
  -4  12   6     1122.33     1113.15     25.47 o 
  -3  12   6      613.99      576.53     16.53 o 
  -2  12   6       11.28        4.44      4.92 o 
  -1  12   6      670.93      644.45     24.95 o 
   0  12   6      167.30      163.20      8.84 o 
   1  12   6      136.22      133.04     11.19 o 
   2  12   6       43.51       38.94      9.02 o 
   3  12   6        2.82       14.15      9.00 o 
   4  12   6       38.02       23.46     10.07 o 
   5  12   6       17.88      -13.77     12.11 o 
  -6  13   6        1.06       -8.21     10.69 o 
  -5  13   6        7.75        7.22      9.58 o 
  -4  13   6       40.73       54.92      9.48 o 
  -3  13   6       26.33       20.33      6.88 o 
  -2  13   6       63.61       51.92      7.15 o 
  -1  13   6        4.81       -2.36      4.04 o 
   0  13   6     1134.17     1065.82     20.71 o 
   1  13   6        1.55       -3.41      5.24 o 
   2  13   6        1.33       -7.60      6.28 o 
   3  13   6      185.38      207.83     16.74 o 
   4  13   6       21.06       21.48     10.54 o 
   5  13   6        4.09      -10.05     12.95 o 
  -6  14   6       25.74       26.78     19.76 o 
  -5  14   6      157.34      146.93     17.50 o 
  -4  14   6      494.22      474.65     17.11 o 
  -3  14   6       23.95       26.81      7.34 o 
  -2  14   6       11.84        5.85      5.46 o 
  -1  14   6      259.71      251.39     12.17 o 
   0  14   6     1530.16     1375.34     20.09 o 
   1  14   6      429.65      412.40     17.51 o 
   2  14   6       86.65       97.77     12.36 o 
   3  14   6      180.09      219.33     17.53 o 
   4  14   6        7.59       16.44     10.24 o 
   5  14   6        0.78       -6.30     21.67 o 
  -6  15   6       10.82        2.73     13.98 o 
  -5  15   6        1.39      -11.29     10.02 o 
  -4  15   6       48.60       36.07      9.23 o 
  -3  15   6       98.40      108.76     15.63 o 
  -2  15   6        0.41       -4.82      4.80 o 
  -1  15   6       12.08        4.84      7.57 o 
   0  15   6        8.17        8.85      4.58 o 
   1  15   6       68.92       75.76      8.61 o 
   2  15   6        0.32        3.43      7.50 o 
   3  15   6      349.11      323.89     16.73 o 
   4  15   6      180.19      198.19     18.20 o 
   5  15   6       14.26        9.12     15.73 o 
  -6  16   6        3.30       -4.86     14.12 o 
  -5  16   6       17.87       -0.08     13.90 o 
  -4  16   6       44.68       34.74     10.47 o 
  -3  16   6       60.18       90.67     10.41 o 
  -2  16   6      273.46      245.21     12.74 o 
  -1  16   6       16.68       32.17      8.47 o 
   0  16   6        0.78       -6.60      4.40 o 
   1  16   6      213.46      197.52     17.43 o 
   2  16   6      244.45      224.34     13.15 o 
   3  16   6       14.52        6.22      8.78 o 
   4  16   6       52.39       71.21     13.29 o 
   5  16   6       13.43        1.75     14.88 o 
  -6  17   6        4.15       -2.35     14.11 o 
  -5  17   6       16.32       15.96     10.71 o 
  -4  17   6       27.77       15.07      8.49 o 
  -3  17   6      265.34      248.77     14.14 o 
  -2  17   6       67.17       79.36      9.66 o 
  -1  17   6       60.51       61.69      9.69 o 
   0  17   6       46.93       42.26      6.93 o 
   1  17   6      358.85      325.72     14.13 o 
   2  17   6      182.23      220.10     16.12 o 
   3  17   6       55.76       54.78     11.61 o 
   4  17   6        3.85       -0.30      8.99 o 
   5  17   6       48.23       65.60     14.72 o 
  -6  18   6        2.32       -0.07     14.55 o 
  -5  18   6        0.71       -2.22      9.85 o 
  -4  18   6      121.13      115.83     12.78 o 
  -3  18   6      452.83      482.04     17.10 o 
  -2  18   6       28.33       30.46      7.31 o 
  -1  18   6      310.53      308.18     14.02 o 
   0  18   6       11.90        7.29      6.41 o 
   1  18   6      349.38      344.93     14.86 o 
   2  18   6      121.35      154.62     29.39 o 
   3  18   6       87.55      107.30     13.96 o 
   4  18   6       17.46       15.95      9.37 o 
  -5  19   6       10.05       -5.02      9.90 o 
  -4  19   6       28.77       20.52      8.90 o 
  -3  19   6       29.64       20.07      7.94 o 
  -2  19   6        2.27       -8.45      5.63 o 
  -1  19   6        2.30        1.46      6.54 o 
   0  19   6       31.33        4.62     16.27 o 
   1  19   6      918.45      810.17     29.53 o 
   2  19   6        3.83        2.89      8.17 o 
   3  19   6        0.51        5.71      8.73 o 
   4  19   6        3.80       -8.44      8.26 o 
  -5  20   6        0.88       -6.76     10.11 o 
  -4  20   6        3.44      -11.42      7.90 o 
  -3  20   6       24.65       16.24      8.47 o 
  -2  20   6       65.50       88.30     10.23 o 
  -1  20   6        2.77       -3.75      6.64 o 
   0  20   6        6.82       -5.83      8.07 o 
   1  20   6        6.35        7.93      9.71 o 
   2  20   6       57.66       49.11     11.28 o 
   3  20   6       30.77       13.40     10.41 o 
   4  20   6        8.46       -6.99     10.22 o 
  -5  21   6        0.55       -5.35     10.66 o 
  -4  21   6        0.44       -1.94      8.38 o 
  -3  21   6      210.20      207.35     15.06 o 
  -2  21   6      117.89      137.88     12.38 o 
  -1  21   6        1.70       -7.24      6.58 o 
   0  21   6       53.02       39.04     12.13 o 
   1  21   6       41.55       19.47     10.65 o 
   2  21   6       20.76       26.52      9.82 o 
   3  21   6        5.70       -1.50      9.18 o 
   4  21   6       15.38       14.65     11.97 o 
  -5  22   6        2.87       -0.71     13.59 o 
  -4  22   6       74.19       46.69     15.71 o 
  -3  22   6       67.32       64.13     11.04 o 
  -2  22   6      383.29      350.02     17.71 o 
  -1  22   6       76.60       78.06     21.22 o 
   0  22   6        6.04       -6.45      9.05 o 
   1  22   6      107.76      113.21     16.39 o 
   2  22   6       48.73       38.90     10.76 o 
   3  22   6       54.30       48.93     13.42 o 
   4  22   6        0.74       -0.50     11.66 o 
  -5  23   6        7.29       13.02     15.53 o 
  -4  23   6        1.30        4.16      9.49 o 
  -3  23   6        0.46       -5.62      7.34 o 
  -2  23   6      464.38      451.08     19.79 o 
  -1  23   6      125.79      149.11     16.68 o 
   0  23   6      178.88      193.63     20.61 o 
   1  23   6        0.27      -11.30      8.91 o 
   2  23   6      248.80      284.89     21.53 o 
   3  23   6       32.04       29.36     11.22 o 
   4  23   6        6.03       -3.47     16.87 o 
  -4  24   6       25.50       33.86     12.17 o 
  -3  24   6       60.21       50.35     10.31 o 
  -2  24   6      315.07      304.22     14.19 o 
  -1  24   6       26.15       27.18     10.00 o 
   0  24   6        6.58        9.22     10.57 o 
   1  24   6       43.49       38.11     13.44 o 
   2  24   6       42.36       68.16     15.71 o 
   3  24   6        1.47       -4.13      9.77 o 
  -4  25   6       31.94       38.77     12.67 o 
  -3  25   6      130.21      151.73     14.70 o 
  -2  25   6        0.49        9.60      8.19 o 
  -1  25   6      127.68      161.19     15.96 o 
   0  25   6       93.16       97.80     17.22 o 
   1  25   6        0.91      -14.59      9.73 o 
   2  25   6        5.44        5.46     11.63 o 
   3  25   6        0.61      -14.78      9.85 o 
  -4  26   6       28.56       42.22     13.40 o 
  -3  26   6        2.06       -8.62      8.38 o 
  -2  26   6        4.17       -3.13      8.00 o 
  -1  26   6       82.06       94.10     20.60 o 
   0  26   6       36.56       29.43     14.24 o 
   1  26   6        5.43        0.24     11.88 o 
   2  26   6       26.06       41.97     15.03 o 
   3  26   6       23.15        8.44     14.00 o 
  -3  27   6        1.94       -1.56      8.62 o 
  -2  27   6       28.31       10.28      8.79 o 
  -1  27   6       13.46       15.48     13.73 o 
   0  27   6        0.03       -6.33     19.82 o 
   1  27   6        7.22        7.82     12.39 o 
   2  27   6       24.67       17.79     14.16 o 
  -3  28   6       21.41       14.98     10.15 o 
  -2  28   6        3.06       -0.74      8.49 o 
  -1  28   6      639.17      542.57     36.84 o 
   0  28   6       32.90       24.81     13.83 o 
   1  28   6       22.95       12.31     12.83 o 
   2  28   6        0.63       -1.89     13.66 o 
  -3  29   6        2.25       -5.21      8.62 o 
  -2  29   6       12.74        5.59      9.30 o 
  -1  29   6       95.62      166.65     22.62 o 
   0  29   6        1.10       -8.55     15.14 o 
   1  29   6       15.76       14.52     14.17 o 
   2  29   6        1.41      -10.42     12.19 o 
  -2  30   6       11.49       -3.26     11.05 o 
  -1  30   6        0.40       -4.02     26.82 o 
   0  30   6        2.39        9.22     14.11 o 
   1  30   6        4.83        2.82     12.14 o 
  -1  31   6      305.54      398.12     33.64 o 
   0  31   6       36.25       40.76     16.17 o 
  -7   0   7       32.74       23.60     23.73 o 
  -5   0   7      664.00      668.02     42.89 o 
  -3   0   7      137.81      158.62     10.71 o 
  -1   0   7     1200.06     1185.87     28.45 o 
   1   0   7       11.74        1.09      5.96 o 
   3   0   7        0.03       -7.55     11.61 o 
   5   0   7       79.85      109.95     29.53 o 
  -7   1   7        7.64       14.01     15.53 o 
  -6   1   7        0.65       18.41     14.13 o 
  -5   1   7       63.41       49.07     15.69 o 
  -4   1   7       80.22       59.67     13.68 o 
  -3   1   7     1107.91     1090.46     15.26 o 
  -2   1   7     2427.82     2398.75     31.97 o 
  -1   1   7       13.47       17.89      4.42 o 
   0   1   7      170.09      158.95      7.51 o 
   1   1   7       35.39       22.07      4.90 o 
   2   1   7        4.23        1.26      5.43 o 
   3   1   7       25.51       25.16     11.40 o 
   4   1   7        5.95       -2.85     11.04 o 
   5   1   7      358.35      355.51     26.21 o 
  -7   2   7        1.92        9.79     15.71 o 
  -6   2   7      381.93      360.46     24.35 o 
  -5   2   7       13.14        9.58     12.19 o 
  -4   2   7        2.33        0.82      6.06 o 
  -3   2   7       88.10       98.69      6.57 o 
  -2   2   7       93.54      120.22      7.90 o 
  -1   2   7       70.01       86.71      8.98 o 
   0   2   7        5.42        3.07      3.74 o 
   1   2   7       19.04       26.63      5.15 o 
   2   2   7       55.07       61.24      8.37 o 
   3   2   7      132.74      116.48     17.26 o 
   4   2   7       61.14       55.01     25.19 o 
   5   2   7        6.68       25.56     15.44 o 
  -7   3   7        6.59        5.45     21.26 o 
  -6   3   7      453.28      430.50     35.84 o 
  -5   3   7      248.18      278.44     39.74 o 
  -4   3   7       50.95       53.71     14.25 o 
  -3   3   7      432.63      424.24     10.70 o 
  -2   3   7      649.24      673.09     14.83 o 
  -1   3   7      280.30      319.56     10.09 o 
   0   3   7       58.37       60.49      6.50 o 
   1   3   7       59.23       77.37      7.98 o 
   2   3   7      126.57      138.57     12.29 o 
   3   3   7        8.08        3.76      9.36 o 
   4   3   7        0.54        7.53     10.99 o 
   5   3   7        4.72       -1.69     13.22 o 
  -7   4   7        0.73       -6.01     14.81 o 
  -6   4   7      112.80      138.77     43.58 o 
  -5   4   7      105.09      108.36     18.72 o 
  -4   4   7        4.67        1.67      5.28 o 
  -3   4   7      293.98      255.66     10.12 o 
  -2   4   7     2807.27     3000.58     49.38 o 
  -1   4   7     1290.54     1290.96     32.34 o 
   0   4   7     1605.48     1599.81     26.14 o 
   1   4   7       52.75       52.23      6.30 o 
   2   4   7       11.59        0.09      5.81 o 
   3   4   7       85.78       58.53     14.17 o 
   4   4   7      105.26      125.34     19.92 o 
   5   4   7       37.30       31.06     16.56 o 
  -6   5   7        1.45        7.81     13.70 o 
  -5   5   7      515.98      516.79     38.96 o 
  -4   5   7       96.82      119.48     15.21 o 
  -3   5   7      240.70      244.29     10.12 o 
  -2   5   7      105.28      127.84      7.62 o 
  -1   5   7     1343.46     1413.31     30.26 o 
   0   5   7       27.97       44.01      5.89 o 
   1   5   7        1.05       -5.21      3.86 o 
   2   5   7       54.68       47.31      8.75 o 
   3   5   7       43.18       36.53     12.19 o 
   4   5   7        9.90       -8.22      9.82 o 
   5   5   7       79.53      103.96     28.19 o 
  -6   6   7       10.77       -6.13     13.02 o 
  -5   6   7       19.97       32.51     14.28 o 
  -4   6   7      207.24      203.12     11.51 o 
  -3   6   7       13.90       13.37      5.29 o 
  -2   6   7       86.97       88.13      6.42 o 
  -1   6   7      844.80      865.16     16.92 o 
   0   6   7      846.36      879.76     17.11 o 
   1   6   7      177.91      182.52      8.07 o 
   2   6   7       11.95        5.43      6.23 o 
   3   6   7       13.49        4.26     10.06 o 
   4   6   7       12.44       18.98     13.04 o 
   5   6   7        0.01       -0.80     13.00 o 
  -6   7   7       28.44       14.06     14.82 o 
  -5   7   7      355.16      329.00     16.86 o 
  -4   7   7      120.46      144.56     15.52 o 
  -3   7   7       34.49       29.91      6.59 o 
  -2   7   7      189.12      206.60     12.75 o 
  -1   7   7     1985.09     2003.07     28.05 o 
   0   7   7      144.41      132.83     10.45 o 
   1   7   7      128.17      146.58     11.51 o 
   2   7   7        0.01       -8.40      5.60 o 
   3   7   7       94.90       64.54     15.13 o 
   4   7   7       87.03      101.84     19.18 o 
   5   7   7        0.62      -10.82     11.50 o 
  -6   8   7        0.05        2.02     12.56 o 
  -5   8   7       59.78       79.44     12.46 o 
  -4   8   7      726.62      728.69     19.57 o 
  -3   8   7       10.60        5.71      5.17 o 
  -2   8   7      133.47      128.63      8.82 o 
  -1   8   7       99.93      127.50     11.27 o 
   0   8   7      171.04      175.39      9.37 o 
   1   8   7       57.96       63.99      8.77 o 
   2   8   7      101.56      117.55     11.65 o 
   3   8   7       11.10       15.84      8.93 o 
   4   8   7      126.71      147.83     21.94 o 
   5   8   7        0.82      -10.96     11.57 o 
  -6   9   7       40.56       24.93     24.88 o 
  -5   9   7      277.62      267.04     25.28 o 
  -4   9   7      109.49      131.15     17.48 o 
  -3   9   7       60.09       44.50      7.95 o 
  -2   9   7      171.88      186.71      9.99 o 
  -1   9   7      554.13      550.97     13.47 o 
   0   9   7      192.57      178.17      8.30 o 
   1   9   7        5.91       -3.31      5.07 o 
   2   9   7        3.06        1.58      6.59 o 
   3   9   7      188.11      224.65     16.95 o 
   4   9   7        0.52       -5.58     12.38 o 
   5   9   7        1.96       -2.34     12.47 o 
  -6  10   7       84.10       67.88     13.60 o 
  -5  10   7      103.11      125.13     17.76 o 
  -4  10   7      156.91      179.01     25.08 o 
  -3  10   7      259.80      251.68     11.30 o 
  -2  10   7       27.60       29.18      6.40 o 
  -1  10   7        9.14        1.98      4.18 o 
   0  10   7      652.92      605.10     14.60 o 
   1  10   7        8.72        6.84      5.66 o 
   2  10   7        5.11       -5.48      6.43 o 
   3  10   7      176.07      228.82     17.30 o 
   4  10   7       30.33        9.42     13.86 o 
   5  10   7       25.56       40.47     20.10 o 
  -6  11   7       12.32        1.17     11.21 o 
  -5  11   7      246.73      237.20     22.78 o 
  -4  11   7      142.07      167.02     13.60 o 
  -3  11   7       10.04       15.25      6.37 o 
  -2  11   7       40.20       42.21      7.30 o 
  -1  11   7      138.84      144.18     12.05 o 
   0  11   7     1396.58     1341.84     25.02 o 
   1  11   7      168.74      190.16     11.61 o 
   2  11   7      102.55      112.88     12.20 o 
   3  11   7      282.36      337.18     16.67 o 
   4  11   7        0.00        1.44     12.30 o 
   5  11   7        0.22       -1.67     13.94 o 
  -6  12   7        0.72      -11.91     10.36 o 
  -5  12   7        0.44        4.97      9.76 o 
  -4  12   7        9.34       12.35      7.79 o 
  -3  12   7       16.21        5.88      6.25 o 
  -2  12   7      156.06      184.37     12.07 o 
  -1  12   7      111.75      100.30     10.58 o 
   0  12   7       52.89       58.63      7.46 o 
   1  12   7       64.47       77.06     10.04 o 
   2  12   7       15.38       11.08      7.78 o 
   3  12   7      227.09      213.81     17.33 o 
   4  12   7       40.96       30.52     15.63 o 
   5  12   7       18.05        7.88     15.03 o 
  -6  13   7        0.69      -13.46     10.63 o 
  -5  13   7        2.79      -12.08      8.05 o 
  -4  13   7        1.37        9.76      7.64 o 
  -3  13   7      149.09      143.21     12.63 o 
  -2  13   7       39.47       38.93      7.30 o 
  -1  13   7      242.62      218.10     12.58 o 
   0  13   7      321.78      278.08     12.61 o 
   1  13   7      205.32      198.97     19.01 o 
   2  13   7      305.55      322.54     15.29 o 
   3  13   7      112.32      139.71     14.92 o 
   4  13   7        0.19       -6.26     11.48 o 
   5  13   7        4.47      -15.95     13.35 o 
  -6  14   7        1.51      -14.41     10.73 o 
  -5  14   7        1.81       -8.28      9.08 o 
  -4  14   7      592.10      548.09     18.72 o 
  -3  14   7      158.73      168.37     13.12 o 
  -2  14   7        0.63       -1.29      5.10 o 
  -1  14   7        0.75       -6.92      5.57 o 
   0  14   7       16.44       14.87      5.64 o 
   1  14   7      131.44      140.63     12.98 o 
   2  14   7      173.90      187.92     13.78 o 
   3  14   7      208.77      235.78     18.72 o 
   4  14   7      255.99      316.51     26.20 o 
   5  14   7        2.02        8.94     16.04 o 
  -6  15   7       18.90       34.95     15.32 o 
  -5  15   7       17.14       -0.16     10.58 o 
  -4  15   7       31.55       35.93      8.76 o 
  -3  15   7      745.03      698.77     19.88 o 
  -2  15   7        1.44       -6.58      5.35 o 
  -1  15   7        0.12       -8.57      5.71 o 
   0  15   7       20.07       12.25      5.75 o 
   1  15   7       23.31       25.53     15.60 o 
   2  15   7      218.27      262.22     18.16 o 
   3  15   7      137.76      162.50     16.48 o 
   4  15   7        1.43        8.76     10.64 o 
  -6  16   7       27.74       53.01     15.05 o 
  -5  16   7        2.20       -8.45      9.84 o 
  -4  16   7        1.51       -2.88      6.88 o 
  -3  16   7     1686.44     1628.35     31.47 o 
  -2  16   7      383.80      334.06     13.42 o 
  -1  16   7       46.45       62.44     17.67 o 
   0  16   7        3.71       -4.10      8.05 o 
   1  16   7      566.93      533.79     16.01 o 
   2  16   7     1076.44      965.96     26.69 o 
   3  16   7        0.08       -2.05      8.75 o 
   4  16   7       61.91       78.89     14.71 o 
  -5  17   7        1.29       -6.59      9.20 o 
  -4  17   7       61.12       82.33     11.96 o 
  -3  17   7      750.65      796.60     23.66 o 
  -2  17   7        2.00       -7.95      6.66 o 
  -1  17   7        0.55       -8.53      5.86 o 
   0  17   7       15.47       -2.66      7.55 o 
   1  17   7       71.90       99.77     19.53 o 
   2  17   7       32.37       64.36     10.48 o 
   3  17   7       29.91       23.25     10.43 o 
   4  17   7        5.29       -9.94     10.23 o 
  -5  18   7       25.96       20.22     11.71 o 
  -4  18   7        3.77        3.40      8.24 o 
  -3  18   7       10.87       19.28      7.97 o 
  -2  18   7       17.74       10.38      7.05 o 
  -1  18   7       15.98        7.77      7.13 o 
   0  18   7       14.22      -10.07      6.71 o 
   1  18   7     1110.80     1026.45     44.13 o 
   2  18   7      564.96      511.90     17.55 o 
   3  18   7        0.05       -1.38      8.25 o 
   4  18   7        1.63       -7.75      9.05 o 
  -5  19   7        0.23       -0.36     11.28 o 
  -4  19   7        6.06        4.20      9.06 o 
  -3  19   7        0.58       -4.17      7.81 o 
  -2  19   7      275.10      245.85     12.59 o 
  -1  19   7       28.39       16.08      8.14 o 
   0  19   7        5.09       -8.76      7.98 o 
   1  19   7       60.20       88.84     11.99 o 
   2  19   7       13.95       25.31      9.05 o 
   3  19   7       39.61       41.46     10.45 o 
   4  19   7        3.08       -0.93      9.36 o 
  -5  20   7       31.78       36.36     14.24 o 
  -4  20   7      114.71      130.43     14.68 o 
  -3  20   7      160.69      157.23     14.22 o 
  -2  20   7       47.77       58.12      9.36 o 
  -1  20   7        0.03       -6.15      6.91 o 
   0  20   7        0.05       -5.43      8.36 o 
   1  20   7       99.31      120.96     20.36 o 
   2  20   7      109.33      124.27     19.37 o 
   3  20   7       28.47       31.30     10.17 o 
   4  20   7        1.03       -6.82      8.91 o 
  -5  21   7       28.94       32.16     14.14 o 
  -4  21   7       84.35       97.44     13.14 o 
  -3  21   7        8.59       18.66      8.71 o 
  -2  21   7      403.79      353.30     14.98 o 
  -1  21   7       51.48       37.97     10.01 o 
   0  21   7        1.65      -12.54      8.36 o 
   1  21   7      154.66      168.09     21.04 o 
   2  21   7       33.73       48.31     11.78 o 
   3  21   7       10.22        5.53      8.93 o 
  -5  22   7       10.68       23.80     14.47 o 
  -4  22   7        9.52        9.54      9.22 o 
  -3  22   7       46.50       30.59      9.71 o 
  -2  22   7      122.04      151.14     13.46 o 
  -1  22   7       28.63       17.92      8.77 o 
   0  22   7       26.44        4.11     21.95 o 
   1  22   7        8.30        5.02      9.95 o 
   2  22   7      245.27      287.65     20.46 o 
   3  22   7      109.06      119.36     16.47 o 
  -4  23   7       85.09       80.06     12.62 o 
  -3  23   7       20.60       26.98      9.69 o 
  -2  23   7       41.62       55.32     11.86 o 
  -1  23   7       71.36       64.33     14.56 o 
   0  23   7        0.90        2.73     11.05 o 
   1  23   7       48.87       44.91     13.50 o 
   2  23   7       83.97      130.89     18.94 o 
   3  23   7        5.69        0.91      9.77 o 
  -4  24   7       64.43       59.64     12.33 o 
  -3  24   7        0.11      -11.75      7.83 o 
  -2  24   7      109.18      126.32     18.56 o 
  -1  24   7        4.87       -6.38     13.49 o 
   0  24   7       11.51       18.19     11.75 o 
   1  24   7       26.62       13.77     11.94 o 
   2  24   7      198.12      214.40     22.96 o 
   3  24   7        9.38        6.19     11.27 o 
  -4  25   7      149.59      177.00     17.18 o 
  -3  25   7        9.40        7.70      8.59 o 
  -2  25   7      267.89      274.06     20.80 o 
  -1  25   7       36.23       13.05     12.34 o 
   0  25   7       12.89       19.89     11.93 o 
   1  25   7       11.14        0.23     11.61 o 
   2  25   7       38.44       48.27     15.03 o 
  -3  26   7       11.60       10.96      9.07 o 
  -2  26   7       33.55       34.85     11.63 o 
  -1  26   7        2.07        4.38     11.54 o 
   0  26   7       57.94       51.84     15.53 o 
   1  26   7        2.74       -1.34     11.70 o 
   2  26   7       13.59       10.17     12.75 o 
  -3  27   7        1.80       -2.87      9.47 o 
  -2  27   7       11.07        1.58     10.34 o 
  -1  27   7        1.70       -1.31     12.08 o 
   0  27   7       13.30       15.91     12.68 o 
   1  27   7        2.02       -7.23     10.79 o 
   2  27   7        2.50      -15.94     11.36 o 
  -3  28   7        0.00       -3.08      8.86 o 
  -2  28   7       11.86      -10.73     10.81 o 
  -1  28   7        2.08        0.22     13.32 o 
   0  28   7        1.35        4.91     13.07 o 
   1  28   7       23.39       11.41     13.92 o 
  -2  29   7       26.17       11.11     15.22 o 
  -1  29   7        8.23        0.35     14.08 o 
   0  29   7       32.87       25.35     15.53 o 
   1  29   7       27.87       27.29     14.55 o 
  -1  30   7       24.94       40.39     16.35 o 
   0  30   7        6.72       -3.80     21.10 o 
  -6   0   8      239.57      237.58     37.46 o 
  -4   0   8       96.05       79.61     21.85 o 
  -2   0   8      473.47      497.78     19.16 o 
   0   0   8      172.11      157.92     11.30 o 
   2   0   8      304.44      277.72     25.22 o 
   4   0   8      126.61       95.90     27.41 o 
  -6   1   8       26.34       53.40     16.99 o 
  -5   1   8      613.10      563.20     28.82 o 
  -4   1   8       44.81       29.20     14.74 o 
  -3   1   8       15.38       14.23      5.55 o 
  -2   1   8      391.77      401.77     12.19 o 
  -1   1   8      116.13      129.43      9.12 o 
   0   1   8       20.58       19.07      5.27 o 
   1   1   8      346.55      330.30     15.01 o 
   2   1   8       26.21        7.65      8.99 o 
   3   1   8        9.06        8.46     18.23 o 
   4   1   8        0.46      -10.45     11.24 o 
   5   1   8        0.75      -14.87     13.04 o 
  -6   2   8      542.93      531.59     29.55 o 
  -5   2   8      435.14      394.86     24.74 o 
  -4   2   8       37.96       37.61     12.35 o 
  -3   2   8        0.47       -3.32      5.85 o 
  -2   2   8       20.76       23.17      5.79 o 
  -1   2   8        1.40        0.89      4.60 o 
   0   2   8        3.15       -5.17      4.09 o 
   1   2   8       12.71       14.80      5.46 o 
   2   2   8        0.31       -0.34      8.21 o 
   3   2   8        0.06       -6.92      8.57 o 
   4   2   8        6.08       -1.37     12.57 o 
   5   2   8       35.66       25.35     15.49 o 
  -6   3   8       36.00       45.17     23.26 o 
  -5   3   8      279.02      291.54     36.65 o 
  -4   3   8        0.21       -7.23      7.56 o 
  -3   3   8      546.88      531.61     19.23 o 
  -2   3   8      296.20      303.77     10.74 o 
  -1   3   8       10.56        8.92      6.89 o 
   0   3   8       57.65       75.75      7.77 o 
   1   3   8       46.65       37.46      6.34 o 
   2   3   8      135.24      153.73     17.55 o 
   3   3   8      179.44      147.45     19.48 o 
   4   3   8       32.01       31.61     28.69 o 
   5   3   8       29.08        9.05     15.62 o 
  -6   4   8      352.07      382.97     26.05 o 
  -5   4   8      166.17      182.33     22.12 o 
  -4   4   8        0.20        0.83      7.04 o 
  -3   4   8        5.61       15.67      5.72 o 
  -2   4   8      570.14      551.57     14.10 o 
  -1   4   8       16.85       11.71      5.08 o 
   0   4   8      427.97      426.99     14.08 o 
   1   4   8       56.77       57.22      8.41 o 
   2   4   8        0.18       -5.40      6.02 o 
   3   4   8      310.37      306.17     20.93 o 
   4   4   8       16.85       23.11     18.33 o 
   5   4   8       33.35       42.20     18.18 o 
  -6   5   8        6.80       28.45     23.91 o 
  -5   5   8       19.18       22.25     13.89 o 
  -4   5   8       86.47       77.54      9.34 o 
  -3   5   8      128.51      138.02     10.75 o 
  -2   5   8      124.09      138.44     12.90 o 
  -1   5   8        1.79        4.76      4.81 o 
   0   5   8       98.22      103.74      8.71 o 
   1   5   8      210.58      209.61     11.27 o 
   2   5   8        8.70        3.92      7.86 o 
   3   5   8        1.21        2.17     10.84 o 
   4   5   8       63.38       53.63     15.77 o 
   5   5   8        1.36      -13.77     20.54 o 
  -6   6   8        6.14       -0.09     13.65 o 
  -5   6   8       10.71       21.58     13.50 o 
  -4   6   8        4.44        7.59      6.32 o 
  -3   6   8      181.39      197.96     11.39 o 
  -2   6   8       26.35       15.39      7.01 o 
  -1   6   8      786.86      772.89     17.75 o 
   0   6   8      222.31      211.75      9.12 o 
   1   6   8      492.06      458.35     16.10 o 
   2   6   8      160.42      166.47     14.06 o 
   3   6   8      201.36      239.31     24.69 o 
   4   6   8        3.43        1.18     12.35 o 
   5   6   8        3.84        0.00     14.28 o 
  -6   7   8       30.35       15.25     14.90 o 
  -5   7   8      301.26      321.95     25.44 o 
  -4   7   8      255.59      259.61     16.51 o 
  -3   7   8      319.79      294.10     11.91 o 
  -2   7   8      238.16      224.70     13.03 o 
  -1   7   8      338.26      337.06     18.91 o 
   0   7   8      248.32      225.61      9.54 o 
   1   7   8       19.98       28.91      7.70 o 
   2   7   8       89.93      112.63     12.39 o 
   3   7   8      161.74      227.45     48.23 o 
   4   7   8        3.04       -1.96     11.81 o 
   5   7   8        0.44       -8.05     14.24 o 
  -6   8   8       61.38       37.83     16.81 o 
  -5   8   8       14.35       19.00     13.33 o 
  -4   8   8      971.81      907.04     22.29 o 
  -3   8   8      254.87      251.42     12.19 o 
  -2   8   8        8.67        1.22      5.99 o 
  -1   8   8      154.97      173.25      9.20 o 
   0   8   8        0.22        4.37      4.90 o 
   1   8   8        0.34        3.78      6.42 o 
   2   8   8      442.44      431.79     17.18 o 
   3   8   8      147.16      177.77     22.21 o 
   4   8   8      203.07      229.36     27.05 o 
   5   8   8       39.03       40.75     18.17 o 
  -6   9   8       22.17        5.91     14.92 o 
  -5   9   8       12.43       13.01      9.74 o 
  -4   9   8      187.98      237.24     14.11 o 
  -3   9   8      193.76      176.53     11.40 o 
  -2   9   8       27.18       17.84      7.09 o 
  -1   9   8        1.99       -1.15      4.76 o 
   0   9   8        0.84       -6.63      4.78 o 
   1   9   8       93.33      102.86     11.03 o 
   2   9   8      196.92      227.94     16.47 o 
   3   9   8      247.52      287.64     26.42 o 
   4   9   8        0.01        4.31     13.35 o 
   5   9   8       16.10       11.21     14.58 o 
  -6  10   8       33.10       24.65     16.04 o 
  -5  10   8       25.19       37.86     11.29 o 
  -4  10   8      305.12      303.53     13.77 o 
  -3  10   8      136.68      162.62     12.23 o 
  -2  10   8        0.06       -9.93      6.62 o 
  -1  10   8        3.78      -10.37      6.91 o 
   0  10   8        0.57        5.28      6.21 o 
   1  10   8      609.47      533.55     17.96 o 
   2  10   8      189.73      188.57     17.94 o 
   3  10   8      240.44      277.78     24.95 o 
   4  10   8       17.66        5.94     30.69 o 
   5  10   8        0.18       -4.61     18.61 o 
  -6  11   8        0.88      -18.95     20.29 o 
  -5  11   8        8.44        1.13      9.51 o 
  -4  11   8      291.47      283.94     16.96 o 
  -3  11   8      287.62      284.25     12.78 o 
  -2  11   8      108.84      110.95     12.50 o 
  -1  11   8       42.59       38.41      8.51 o 
   0  11   8     1068.02      996.88     20.25 o 
   1  11   8      130.11      144.81     19.67 o 
   2  11   8       11.79       14.01      8.47 o 
   3  11   8      172.62      173.28     16.31 o 
   4  11   8        0.26       -4.47     13.08 o 
  -6  12   8        0.30      -12.83     14.12 o 
  -5  12   8        0.63        7.51      9.81 o 
  -4  12   8        3.12       -1.71      6.85 o 
  -3  12   8        5.03        2.03      6.36 o 
  -2  12   8       82.35       88.80     14.03 o 
  -1  12   8        6.26       -2.64      7.60 o 
   0  12   8      368.39      336.21     13.99 o 
   1  12   8      108.75      108.68     12.44 o 
   2  12   8        0.11       -2.10      8.03 o 
   3  12   8      119.26      138.60     16.58 o 
   4  12   8      116.66      128.20     22.12 o 
  -6  13   8       27.61       21.43     12.15 o 
  -5  13   8       70.50       84.96     14.41 o 
  -4  13   8      130.28      146.21     18.56 o 
  -3  13   8       10.42        2.60      6.55 o 
  -2  13   8        4.66       14.44      7.93 o 
  -1  13   8      183.86      222.86     15.47 o 
   0  13   8        2.18        0.34      6.05 o 
   1  13   8      415.85      386.93     16.29 o 
   2  13   8      132.22      160.92     16.10 o 
   3  13   8        1.03       -5.00      8.74 o 
   4  13   8       21.68       35.18     16.87 o 
  -6  14   8        1.32       -6.81     11.16 o 
  -5  14   8       12.23       11.31     10.27 o 
  -4  14   8        0.77        0.02      7.58 o 
  -3  14   8      118.38      125.27     12.25 o 
  -2  14   8       22.80       14.76      7.90 o 
  -1  14   8        0.37       -9.41      6.27 o 
   0  14   8       27.55       22.46     10.83 o 
   1  14   8        6.14       10.13      8.21 o 
   2  14   8       77.33       54.18     11.06 o 
   3  14   8        4.37        9.55     10.06 o 
   4  14   8       28.12       28.21     16.13 o 
  -5  15   8        4.26        1.39     13.58 o 
  -4  15   8        0.01       -8.59      7.26 o 
  -3  15   8        1.87        0.95      7.25 o 
  -2  15   8       62.31       55.40     10.24 o 
  -1  15   8      263.52      254.22     13.60 o 
   0  15   8       30.83       42.97     11.67 o 
   1  15   8       15.21       12.01      9.65 o 
   2  15   8        1.55        4.07     10.10 o 
   3  15   8      176.39      182.77     17.46 o 
   4  15   8       22.38        8.03     15.08 o 
  -5  16   8        5.33      -10.86      9.58 o 
  -4  16   8       72.60       84.11     12.43 o 
  -3  16   8       12.80        3.44      7.22 o 
  -2  16   8        4.80       -3.05      7.27 o 
  -1  16   8       64.97       67.89     10.98 o 
   0  16   8        0.02       -9.68      7.95 o 
   1  16   8      266.24      235.82     13.64 o 
   2  16   8      720.38      653.97     22.83 o 
   3  16   8        8.31       13.58     10.21 o 
   4  16   8       25.03       -2.83     14.51 o 
  -5  17   8        7.67       -2.51     10.53 o 
  -4  17   8       30.64       27.17      9.59 o 
  -3  17   8       22.85       30.42      8.90 o 
  -2  17   8       11.32        7.18      8.51 o 
  -1  17   8        9.69        7.10      9.37 o 
   0  17   8       79.03       77.89     14.12 o 
   1  17   8      740.04      672.58     22.20 o 
   2  17   8       89.47      124.10     14.22 o 
   3  17   8       17.77        3.25      9.83 o 
   4  17   8        0.21       -2.59     13.32 o 
  -5  18   8        7.92       -9.06     11.29 o 
  -4  18   8       59.93       61.33     11.54 o 
  -3  18   8       89.44      102.93     12.36 o 
  -2  18   8       11.96       -2.41      9.29 o 
  -1  18   8       95.70       81.82     11.62 o 
   0  18   8       44.00       13.53     10.31 o 
   1  18   8       12.37       32.23     11.86 o 
   2  18   8       13.51       17.33      9.58 o 
   3  18   8       34.44       41.04     12.14 o 
   4  18   8        6.10       -4.97     12.84 o 
  -5  19   8        0.27       -5.02     11.77 o 
  -4  19   8       10.36       14.21      9.58 o 
  -3  19   8      114.82      128.76     13.02 o 
  -2  19   8        2.26      -11.89      7.93 o 
  -1  19   8        5.67       15.13      8.37 o 
   0  19   8        1.88      -12.47      8.32 o 
   1  19   8      212.12      226.46     21.82 o 
   2  19   8       31.39       26.58     12.31 o 
   3  19   8      110.00      133.85     15.00 o 
  -5  20   8        2.48        6.95     12.40 o 
  -4  20   8       23.08       24.25     10.53 o 
  -3  20   8       23.44       11.04      8.63 o 
  -2  20   8        6.16       -6.78      8.40 o 
  -1  20   8       46.54       31.21     12.67 o 
   0  20   8       13.00       17.05     10.93 o 
   1  20   8        1.54       10.60     10.94 o 
   2  20   8       70.41       72.76     13.00 o 
   3  20   8       34.48       39.65     12.92 o 
  -4  21   8       14.69        4.88      9.58 o 
  -3  21   8        0.12       -8.60      8.01 o 
  -2  21   8      159.56      132.58     15.51 o 
  -1  21   8       48.54       46.67     13.32 o 
   0  21   8        5.81        0.96     10.42 o 
   1  21   8      194.91      238.24     22.25 o 
   2  21   8      282.05      275.01     18.76 o 
   3  21   8        3.37        4.18     10.95 o 
  -4  22   8        9.47       12.19     10.30 o 
  -3  22   8        9.77        9.15      8.74 o 
  -2  22   8       26.10       11.63      9.91 o 
  -1  22   8        4.50       -2.41     10.93 o 
   0  22   8        1.10      -14.12      9.41 o 
   1  22   8       22.29       24.62     17.30 o 
   2  22   8       47.01       46.37     14.62 o 
   3  22   8       34.13       26.97     12.57 o 
  -4  23   8       62.12       72.14     13.45 o 
  -3  23   8        0.20       -2.84      8.77 o 
  -2  23   8        2.24        2.95      9.83 o 
  -1  23   8       26.67       32.84     12.69 o 
   0  23   8       18.21       14.25     11.89 o 
   1  23   8      189.82      218.79     31.22 o 
   2  23   8        7.09        9.70     11.96 o 
  -4  24   8        6.32       11.10     10.43 o 
  -3  24   8        1.00       -9.34      8.96 o 
  -2  24   8       10.69       -3.38      9.40 o 
  -1  24   8        4.95        0.96     10.92 o 
   0  24   8        3.61       -3.06     11.81 o 
   1  24   8        8.01       -5.53     11.53 o 
   2  24   8       77.58       62.71     15.66 o 
  -3  25   8       23.49        8.20     10.20 o 
  -2  25   8        6.75        2.12     10.40 o 
  -1  25   8        0.00       -5.05     11.48 o 
   0  25   8       74.99       62.37     16.56 o 
   1  25   8       66.34       64.05     17.22 o 
   2  25   8        0.41      -11.97     11.54 o 
  -3  26   8        0.42       -0.57     10.02 o 
  -2  26   8        2.83       -6.04     12.12 o 
  -1  26   8       63.22       57.32     16.19 o 
   0  26   8       20.68       18.73     14.18 o 
   1  26   8        1.19      -11.06     12.96 o 
  -2  27   8        0.04      -10.97     18.39 o 
  -1  27   8       53.51       56.29     16.47 o 
   0  27   8        3.00        4.48     12.45 o 
   1  27   8        2.92        7.00     13.99 o 
  -2  28   8        0.41       14.96     13.23 o 
  -1  28   8        1.63       -4.10     13.57 o 
   0  28   8       50.87       41.26     28.66 o 
  -5   0   9      138.97      142.86     30.03 o 
  -3   0   9       91.58       95.59     22.54 o 
  -1   0   9      520.02      534.29     27.16 o 
   1   0   9      229.70      243.18     15.21 o 
   3   0   9       19.10       11.74     16.98 o 
  -6   1   9        2.30       -0.04     13.46 o 
  -5   1   9       42.50       50.32     16.24 o 
  -4   1   9        0.00       -9.50      9.64 o 
  -3   1   9      161.72      206.41     17.00 o 
  -2   1   9      567.37      554.15     15.28 o 
  -1   1   9        4.44        6.44      5.45 o 
   0   1   9      763.60      730.51     17.59 o 
   1   1   9      660.84      664.63     20.06 o 
   2   1   9        4.45       -1.34      8.77 o 
   3   1   9        0.52       -2.01     10.36 o 
   4   1   9       44.34       36.81     23.35 o 
  -6   2   9        1.08       12.25     14.65 o 
  -5   2   9        0.08        1.67     11.94 o 
  -4   2   9       29.50        8.87     11.39 o 
  -3   2   9      499.25      469.05     17.98 o 
  -2   2   9      388.57      357.03     12.33 o 
  -1   2   9       10.87        9.02      5.91 o 
   0   2   9      165.68      181.56     10.39 o 
   1   2   9        1.43       19.76      7.69 o 
   2   2   9       87.98      103.81     16.16 o 
   3   2   9      185.68      194.57     22.19 o 
   4   2   9       64.00       64.76     17.85 o 
  -6   3   9       30.38       46.60     17.44 o 
  -5   3   9       73.10       68.18     17.41 o 
  -4   3   9       13.09        5.97     10.46 o 
  -3   3   9      136.08      126.56     13.19 o 
  -2   3   9      178.12      191.74     13.24 o 
  -1   3   9      128.33      156.71     10.08 o 
   0   3   9      345.19      318.83     12.99 o 
   1   3   9      888.48      828.98     22.63 o 
   2   3   9       68.16       61.05     13.99 o 
   3   3   9        6.71       -5.69     10.93 o 
   4   3   9       10.10       -1.04     13.86 o 
  -6   4   9      318.28      368.45     32.60 o 
  -5   4   9       17.91       20.64     13.23 o 
  -4   4   9        1.47      -12.94      8.62 o 
  -3   4   9       79.40       78.07     16.27 o 
  -2   4   9       87.04       89.53     11.47 o 
  -1   4   9     1206.43     1204.67     24.55 o 
   0   4   9      153.21      176.92     15.32 o 
   1   4   9       25.94       42.32      9.08 o 
   2   4   9       62.25       52.02     13.53 o 
   3   4   9       29.44        9.65     14.17 o 
   4   4   9        0.27       -8.27     12.30 o 
  -6   5   9      216.68      241.66     51.95 o 
  -5   5   9        9.12       -4.90     12.09 o 
  -4   5   9        8.12       -2.34      7.17 o 
  -3   5   9       61.70       49.32     10.32 o 
  -2   5   9       13.59        8.54      7.15 o 
  -1   5   9       13.76       18.71      6.16 o 
   0   5   9      266.73      251.45     11.02 o 
   1   5   9      165.53      198.91     15.09 o 
   2   5   9       16.92       -7.29      8.10 o 
   3   5   9       61.74       77.33     16.60 o 
   4   5   9       18.03       11.67     13.95 o 
  -6   6   9        0.46        0.98     13.29 o 
  -5   6   9        3.16        7.81     12.35 o 
  -4   6   9       25.70       12.23      8.92 o 
  -3   6   9       43.39       41.41      9.72 o 
  -2   6   9        0.50       -6.78      7.18 o 
  -1   6   9       38.51       51.15      7.84 o 
   0   6   9     1551.35     1517.39     26.31 o 
   1   6   9       72.45       74.47     10.55 o 
   2   6   9      151.49      219.88     21.88 o 
   3   6   9       79.02       83.85     17.81 o 
   4   6   9      104.79      126.45     38.74 o 
  -6   7   9       20.59       22.16     16.93 o 
  -5   7   9      108.15      122.91     37.09 o 
  -4   7   9       26.63       13.27      9.17 o 
  -3   7   9      156.97      146.88     14.36 o 
  -2   7   9        1.00       -0.20      7.05 o 
  -1   7   9      519.61      495.61     14.98 o 
   0   7   9        9.73       30.14      7.14 o 
   1   7   9       88.95      114.60     12.40 o 
   2   7   9        2.45       -4.50      7.24 o 
   3   7   9       42.37       39.39     15.19 o 
   4   7   9        2.24       -6.16     12.54 o 
  -6   8   9       34.36       29.42     16.88 o 
  -5   8   9        3.89        2.03     16.11 o 
  -4   8   9       67.69       84.02     10.47 o 
  -3   8   9       46.81       36.30      9.84 o 
  -2   8   9        4.31       -4.93      6.71 o 
  -1   8   9      426.57      380.25     18.90 o 
   0   8   9       72.08       87.14     10.67 o 
   1   8   9      210.42      216.97     13.64 o 
   2   8   9       74.84       68.52     14.12 o 
   3   8   9       71.48       66.78     16.73 o 
   4   8   9       47.63       50.38     17.67 o 
  -6   9   9        8.51       26.20     17.77 o 
  -5   9   9       42.81       40.25     25.63 o 
  -4   9   9      103.98       90.81     11.10 o 
  -3   9   9        9.81        9.74      8.37 o 
  -2   9   9      118.98      125.02     13.41 o 
  -1   9   9        2.30       -2.25      6.42 o 
   0   9   9      784.71      719.39     25.66 o 
   1   9   9      154.61      172.95     14.38 o 
   2   9   9       98.60      101.71     13.22 o 
   3   9   9      143.35      143.73     20.56 o 
   4   9   9        0.78      -11.33     13.99 o 
  -6  10   9        0.13      -12.75     18.64 o 
  -5  10   9        2.00      -11.34     12.39 o 
  -4  10   9      230.65      219.19     18.34 o 
  -3  10   9       89.68      105.75     13.68 o 
  -2  10   9        5.00       -5.22      6.91 o 
  -1  10   9      238.70      249.14     16.72 o 
   0  10   9      568.44      537.42     18.26 o 
   1  10   9        7.92       12.13      7.92 o 
   2  10   9       38.01       59.46     11.10 o 
   3  10   9       15.64       28.65     13.68 o 
   4  10   9       33.08       12.65     15.22 o 
  -6  11   9        3.06       -1.46     17.67 o 
  -5  11   9        6.95       -9.00     12.97 o 
  -4  11   9       42.29       48.92      9.89 o 
  -3  11   9       80.69       71.34     12.07 o 
  -2  11   9        0.70       -7.31      6.93 o 
  -1  11   9        1.59       -7.49      6.39 o 
   0  11   9      379.78      379.49     15.56 o 
   1  11   9      406.97      342.52     15.48 o 
   2  11   9      599.06      577.80     21.41 o 
   3  11   9      124.84      126.81     21.26 o 
   4  11   9        0.24      -19.30     12.87 o 
  -5  12   9       19.64       19.40     11.08 o 
  -4  12   9       49.16       23.99     11.08 o 
  -3  12   9        0.02       -3.77      8.38 o 
  -2  12   9       30.42       31.00     11.28 o 
  -1  12   9       11.29        9.27      7.94 o 
   0  12   9      735.34      676.97     26.11 o 
   1  12   9      188.46      189.03     15.57 o 
   2  12   9       58.19       98.88     18.69 o 
   3  12   9       15.71       10.86     12.59 o 
   4  12   9       18.10       22.37     15.74 o 
  -5  13   9       41.03       53.50     13.12 o 
  -4  13   9        1.11       -7.39      6.83 o 
  -3  13   9       15.22       16.94      9.57 o 
  -2  13   9       52.04       32.70     16.42 o 
  -1  13   9      394.35      368.44     16.41 o 
   0  13   9       27.58       29.94     10.63 o 
   1  13   9       12.38        8.02      7.87 o 
   2  13   9        0.03        7.29      9.17 o 
   3  13   9        3.27      -15.07     11.50 o 
   4  13   9        8.27        7.03     16.03 o 
  -5  14   9       12.89       14.20     11.51 o 
  -4  14   9        7.76        5.61      8.06 o 
  -3  14   9      217.54      210.45     18.80 o 
  -2  14   9       22.17       13.32     10.67 o 
  -1  14   9       39.75       19.46      8.88 o 
   0  14   9      128.20      143.90     17.54 o 
   1  14   9        0.32       10.94      8.60 o 
   2  14   9      127.73      122.10     14.61 o 
   3  14   9       28.99       28.61     20.39 o 
   4  14   9        2.79       -1.05     15.34 o 
  -5  15   9       36.97       42.27     12.54 o 
  -4  15   9       41.45       46.61     10.29 o 
  -3  15   9       19.01       12.03      9.45 o 
  -2  15   9       22.36       19.41     10.71 o 
  -1  15   9       39.01       18.34      9.26 o 
   0  15   9       94.47      100.32     25.91 o 
   1  15   9      242.43      229.70     15.77 o 
   2  15   9       79.98      114.48     27.34 o 
   3  15   9       55.46       47.88     12.95 o 
  -5  16   9       31.31       37.91     13.50 o 
  -4  16   9       24.82       25.43      9.35 o 
  -3  16   9        0.43       -4.64      9.04 o 
  -2  16   9      501.32      457.70     26.78 o 
  -1  16   9      151.61      162.20     18.87 o 
   0  16   9        5.22       -7.26      8.52 o 
   1  16   9       59.76       63.06     14.35 o 
   2  16   9       14.43       28.25     10.59 o 
   3  16   9        0.19        5.68     10.92 o 
  -5  17   9        9.84        8.17     10.89 o 
  -4  17   9        5.71        1.72      9.39 o 
  -3  17   9       13.88       26.57     11.35 o 
  -2  17   9        4.41        1.89      8.72 o 
  -1  17   9       13.35        1.68     10.13 o 
   0  17   9       25.16        6.75     14.89 o 
   1  17   9       58.90       56.37     13.73 o 
   2  17   9      542.09      496.23     21.20 o 
   3  17   9        0.04       -9.53      9.87 o 
  -5  18   9       21.76       19.78     13.16 o 
  -4  18   9        6.16       13.54      9.45 o 
  -3  18   9      146.68      160.47     17.87 o 
  -2  18   9        8.45        1.05      9.56 o 
  -1  18   9        3.50       -5.08      9.29 o 
   0  18   9        1.48       -2.82      9.75 o 
   1  18   9      108.64      115.86     17.68 o 
   2  18   9        4.09       23.90     10.24 o 
   3  18   9       37.96       39.94     20.67 o 
  -4  19   9       18.42       14.93     10.83 o 
  -3  19   9        0.04       -3.88      9.61 o 
  -2  19   9        8.51        2.28     11.08 o 
  -1  19   9       21.80       18.61     12.07 o 
   0  19   9       57.97       43.09     13.05 o 
   1  19   9       30.20       49.10     14.06 o 
   2  19   9        2.83        7.65     10.15 o 
   3  19   9       19.01       25.61     11.12 o 
  -4  20   9        2.67       -1.61      9.75 o 
  -3  20   9        1.98        4.71     10.91 o 
  -2  20   9      182.58      167.90     17.04 o 
  -1  20   9        9.76       -5.08     10.59 o 
   0  20   9       11.11       -3.15      9.65 o 
   1  20   9       72.36       51.68     26.38 o 
   2  20   9        1.02        1.72     11.74 o 
   3  20   9       76.17       82.59     22.77 o 
  -4  21   9        4.88       -5.15      9.61 o 
  -3  21   9       13.05        8.37     11.68 o 
  -2  21   9       19.41       21.86     10.90 o 
  -1  21   9       10.08       -6.25     10.05 o 
   0  21   9       12.25        3.36     11.16 o 
   1  21   9       36.76       45.19     14.65 o 
   2  21   9       24.28       23.91     13.55 o 
  -4  22   9        0.58       -4.09     10.12 o 
  -3  22   9        0.37        5.40     11.25 o 
  -2  22   9      106.09      113.89     15.38 o 
  -1  22   9       22.65        4.27     12.49 o 
   0  22   9       37.21       42.44     15.17 o 
   1  22   9       23.07       22.04     13.51 o 
   2  22   9        2.11       -3.04     11.34 o 
  -3  23   9        0.38      -14.46     10.92 o 
  -2  23   9       25.13       35.60     16.02 o 
  -1  23   9        2.01       -1.80     15.11 o 
   0  23   9       40.53       18.42     12.96 o 
   1  23   9      308.96      312.91     27.13 o 
   2  23   9       23.15        3.78     12.84 o 
  -3  24   9        2.04       10.07     12.29 o 
  -2  24   9        5.00       -0.18     13.67 o 
  -1  24   9        3.29        1.80     11.51 o 
   0  24   9        1.96        8.12     12.02 o 
   1  24   9        3.15       -7.08     11.91 o 
  -2  25   9       12.49       -3.09     12.70 o 
  -1  25   9       10.45       -0.83     11.38 o 
   0  25   9       38.85       47.78     15.64 o 
   1  25   9        0.02       -3.37     12.62 o 
  -2  26   9        2.35        8.69     14.22 o 
  -1  26   9        1.97       -3.34     12.60 o 
   0  26   9       18.97       23.08     15.22 o 
  -6   0  10      174.06      227.02     39.90 o 
  -4   0  10       30.61       33.28     20.60 o 
  -2   0  10      850.07      840.14     28.40 o 
   0   0  10      137.04      216.32     37.40 o 
   2   0  10      761.07      667.27     41.40 o 
   4   0  10        5.32        0.94     19.36 o 
  -6   1  10       10.65       12.96     15.21 o 
  -5   1  10       22.01       -6.08     13.35 o 
  -4   1  10       13.11        1.12     11.32 o 
  -3   1  10       29.07       27.13     14.26 o 
  -2   1  10      236.92      267.19     12.68 o 
  -1   1  10       57.59       78.02      9.88 o 
   0   1  10      731.40      703.89     18.55 o 
   1   1  10      323.76      296.58     18.70 o 
   2   1  10      103.57      117.16     18.32 o 
   3   1  10       83.29       72.80     17.74 o 
   4   1  10       28.47       40.62     22.20 o 
  -6   2  10       32.94       10.07     14.62 o 
  -5   2  10       13.75        5.89     13.15 o 
  -4   2  10       10.26        1.47     15.27 o 
  -3   2  10      129.95      164.98     30.75 o 
  -2   2  10       13.24        4.48      8.65 o 
  -1   2  10       76.26       85.34     10.60 o 
   0   2  10       62.54       71.94      9.72 o 
   1   2  10       26.87       24.25     10.72 o 
   2   2  10      409.64      338.52     21.40 o 
   3   2  10        1.37       -3.92     10.94 o 
   4   2  10        0.00       -9.70     13.21 o 
  -6   3  10       17.39       10.90     15.48 o 
  -5   3  10       52.81       55.07     16.91 o 
  -4   3  10       27.80       44.81     15.02 o 
  -3   3  10      161.88      170.92     18.08 o 
  -2   3  10       21.68       12.58      8.98 o 
  -1   3  10      315.56      334.52     13.15 o 
   0   3  10      360.23      350.99     13.40 o 
   1   3  10       31.94       24.32      8.90 o 
   2   3  10       15.04       17.78     11.63 o 
   3   3  10       17.63        7.51     12.62 o 
   4   3  10       57.80       37.99     16.76 o 
  -6   4  10        3.85       15.17     15.09 o 
  -5   4  10        0.16       -1.58     12.03 o 
  -4   4  10       49.07       63.09     16.74 o 
  -3   4  10       44.87       63.16     11.41 o 
  -2   4  10      136.84      147.28     14.87 o 
  -1   4  10     1551.68     1601.01     28.33 o 
   0   4  10        0.08        7.04      6.78 o 
   1   4  10      203.84      228.41     17.81 o 
   2   4  10      171.27      138.06     19.38 o 
   3   4  10       13.21        3.94     13.67 o 
   4   4  10       13.93       12.54     17.33 o 
  -6   5  10       39.29       33.48     21.79 o 
  -5   5  10        0.01      -13.72     11.27 o 
  -4   5  10       72.08       90.77     18.06 o 
  -3   5  10      299.25      291.95     29.19 o 
  -2   5  10        2.72       -6.39      7.42 o 
  -1   5  10       16.25       28.31      8.23 o 
   0   5  10      562.10      513.11     23.53 o 
   1   5  10      112.47      132.51     13.81 o 
   2   5  10       17.67       12.61     12.03 o 
   3   5  10      192.28      169.20     40.18 o 
   4   5  10        0.37      -16.05     13.80 o 
  -6   6  10        0.19      -15.31     14.43 o 
  -5   6  10       11.19        6.05     17.14 o 
  -4   6  10       73.76       55.58     16.13 o 
  -3   6  10        7.70        7.68      8.29 o 
  -2   6  10      126.05      152.42     15.46 o 
  -1   6  10        4.00        6.56      8.47 o 
   0   6  10      243.86      253.19     13.69 o 
   1   6  10      465.18      459.74     17.97 o 
   2   6  10        2.01      -14.19      9.46 o 
   3   6  10        1.73       -0.91     11.92 o 
   4   6  10       14.93        1.56     15.03 o 
  -5   7  10       21.95       27.48     17.08 o 
  -4   7  10      137.51      183.41     22.83 o 
  -3   7  10       36.79       41.50     10.62 o 
  -2   7  10       19.56       -0.97      8.13 o 
  -1   7  10      182.59      212.76     18.14 o 
   0   7  10       72.39       99.91     12.46 o 
   1   7  10       57.01       42.64      9.73 o 
   2   7  10        2.68       -9.29      9.53 o 
   3   7  10       45.67       37.33     15.83 o 
   4   7  10        6.40       12.68     14.25 o 
  -5   8  10        0.75       -7.95     22.04 o 
  -4   8  10       56.05       78.74     14.42 o 
  -3   8  10       55.44       47.20     11.28 o 
  -2   8  10      307.22      284.15     16.41 o 
  -1   8  10      260.56      255.33     16.30 o 
   0   8  10      287.41      285.24     14.36 o 
   1   8  10       70.12       79.07     11.92 o 
   2   8  10       52.96       35.94     13.83 o 
   3   8  10       85.47      119.82     20.66 o 
   4   8  10        5.63      -20.44     13.63 o 
  -5   9  10       10.07        2.87     14.92 o 
  -4   9  10      104.92      126.16     18.86 o 
  -3   9  10       14.83        7.26      8.86 o 
  -2   9  10        9.98        0.65      8.09 o 
  -1   9  10      115.39      129.10     13.85 o 
   0   9  10      401.76      369.83     16.01 o 
   1   9  10       29.28       24.92     10.89 o 
   2   9  10       62.49       52.96     15.06 o 
   3   9  10        3.80       -2.13     11.95 o 
   4   9  10       39.31       60.67     19.55 o 
  -5  10  10        1.06       -6.16     13.83 o 
  -4  10  10       61.21       57.95     13.58 o 
  -3  10  10      146.25      141.76     20.99 o 
  -2  10  10       14.81       12.88     12.28 o 
  -1  10  10       54.24       49.59     10.82 o 
   0  10  10      131.03      162.05     17.97 o 
   1  10  10        8.52        2.40      7.71 o 
   2  10  10       33.50       14.03     12.52 o 
   3  10  10       19.38       11.41     13.66 o 
  -5  11  10        9.67       12.63     15.47 o 
  -4  11  10      112.90      130.96     18.41 o 
  -3  11  10       40.81       41.54     11.81 o 
  -2  11  10      168.80      212.61     17.52 o 
  -1  11  10      526.89      482.68     26.84 o 
   0  11  10       77.80       81.68     14.74 o 
   1  11  10       12.23        8.62      8.51 o 
   2  11  10      107.68      103.22     14.01 o 
   3  11  10       12.19        7.39     13.90 o 
  -5  12  10        8.01      -16.30     10.86 o 
  -4  12  10        2.19      -10.92      7.28 o 
  -3  12  10       38.77       29.95     11.24 o 
  -2  12  10       34.97       35.06     10.81 o 
  -1  12  10      251.11      268.51     18.37 o 
   0  12  10      446.20      385.58     36.81 o 
   1  12  10        2.41        1.99      8.21 o 
   2  12  10        0.27       -1.92      8.30 o 
   3  12  10        0.76       -9.17     11.17 o 
  -5  13  10        3.08      -10.95     10.86 o 
  -4  13  10       33.82       43.76     10.24 o 
  -3  13  10       53.51       34.91     11.65 o 
  -2  13  10       64.32       70.44     12.63 o 
  -1  13  10       29.14       15.33     11.28 o 
   0  13  10        9.08        6.97      9.86 o 
   1  13  10       73.29       98.33     13.13 o 
   2  13  10       79.57       75.85     13.44 o 
   3  13  10       61.15       31.94     16.45 o 
  -5  14  10       18.92        1.40     12.18 o 
  -4  14  10        9.73       -4.16      7.96 o 
  -3  14  10        0.17       -9.19      8.48 o 
  -2  14  10       86.52      134.55     15.68 o 
  -1  14  10       63.09       46.44     13.78 o 
   0  14  10       77.03       67.50     14.43 o 
   1  14  10       64.51       81.59     15.75 o 
   2  14  10        8.18        4.48      9.45 o 
   3  14  10        9.70       -3.07     13.61 o 
  -5  15  10       24.92       30.27     10.94 o 
  -4  15  10       80.68       69.18     11.81 o 
  -3  15  10       44.84       23.37     13.02 o 
  -2  15  10      219.67      252.19     19.97 o 
  -1  15  10      148.93      194.47     29.25 o 
   0  15  10        0.69       -6.02      9.14 o 
   1  15  10      189.74      206.01     32.25 o 
   2  15  10      297.81      276.73     17.47 o 
   3  15  10       82.70       94.19     24.38 o 
  -4  16  10        0.85       -9.97      8.81 o 
  -3  16  10        0.36       -2.43      9.81 o 
  -2  16  10        0.36        0.68     11.79 o 
  -1  16  10        0.33       -4.46     10.43 o 
   0  16  10        5.82       -6.26     10.40 o 
   1  16  10        4.47       -8.00     10.04 o 
   2  16  10       34.33       38.04     11.33 o 
   3  16  10        2.08       14.72     14.46 o 
  -4  17  10       11.67        3.89      9.65 o 
  -3  17  10        0.13      -11.99      9.98 o 
  -2  17  10        0.66        1.68      9.43 o 
  -1  17  10       79.37       74.17     20.01 o 
   0  17  10       15.91        5.35     10.51 o 
   1  17  10        6.44       -8.36      9.59 o 
   2  17  10       29.03       19.65     11.29 o 
  -4  18  10       18.38        9.47      9.95 o 
  -3  18  10        2.87        8.75     10.41 o 
  -2  18  10       16.23       29.99     11.46 o 
  -1  18  10        0.06      -12.40      9.58 o 
   0  18  10       85.24       66.61     15.83 o 
   1  18  10       21.78       11.94     11.83 o 
   2  18  10       49.09       51.82     15.06 o 
  -4  19  10       15.91        8.94     10.39 o 
  -3  19  10        3.52       -7.38     10.54 o 
  -2  19  10       38.83       36.89     14.31 o 
  -1  19  10       56.61       55.50     14.81 o 
   0  19  10        1.41      -13.84      9.23 o 
   1  19  10        7.13       -1.35     11.17 o 
   2  19  10       54.94       50.91     16.35 o 
  -4  20  10        3.33       -2.29     11.60 o 
  -3  20  10       34.96       20.01     15.19 o 
  -2  20  10      107.90      121.64     20.40 o 
  -1  20  10        0.25        2.05     11.90 o 
   0  20  10        7.97        3.65     10.93 o 
   1  20  10      115.68      117.56     18.74 o 
   2  20  10       25.51       19.25     13.45 o 
  -3  21  10        0.11       11.00     12.31 o 
  -2  21  10        0.64        1.74     12.41 o 
  -1  21  10        6.98        6.99     12.67 o 
   0  21  10        7.47       -7.10     14.89 o 
   1  21  10       93.73      116.04     19.26 o 
  -3  22  10       74.35       75.39     16.68 o 
  -2  22  10        0.74       -7.24     12.25 o 
  -1  22  10        0.26       -9.97     11.06 o 
   0  22  10        0.93       -5.36     11.36 o 
   1  22  10      103.76      154.24     21.60 o 
  -2  23  10       49.96       28.93     15.51 o 
  -1  23  10        4.78       -1.82     12.72 o 
   0  23  10       73.94       76.69     17.06 o 
   1  23  10       19.41       45.03     14.84 o 
  -2  24  10        1.54      -15.81     13.39 o 
  -1  24  10        5.30        7.54     13.00 o 
   0  24  10        0.99        3.71     12.76 o 
  -5   0  11       33.05       26.41     23.35 o 
  -3   0  11      254.08      223.90     35.03 o 
  -1   0  11      701.08      762.88     48.73 o 
   1   0  11       34.32       19.17     15.92 o 
   3   0  11        0.84        4.93     17.86 o 
  -5   1  11        8.76       -0.55     14.28 o 
  -4   1  11       21.77       25.93     14.39 o 
  -3   1  11       30.40       36.12     15.02 o 
  -2   1  11       15.40       16.14      8.75 o 
  -1   1  11      321.54      353.05     14.36 o 
   0   1  11      703.60      679.39     27.77 o 
   1   1  11       13.73        6.43     16.39 o 
   2   1  11       44.15       48.04     20.20 o 
   3   1  11        0.85      -12.85     11.59 o 
  -5   2  11       25.86       18.32     16.06 o 
  -4   2  11        2.86       -8.92     11.78 o 
  -3   2  11       55.06       60.72     17.13 o 
  -2   2  11        2.34        3.73      8.31 o 
  -1   2  11        0.71       19.42      8.03 o 
   0   2  11        1.23        3.51      8.29 o 
   1   2  11       26.32        7.10     11.37 o 
   2   2  11        3.79       -7.30     13.08 o 
   3   2  11        0.25       -4.35     12.73 o 
  -5   3  11       18.39       12.68     15.41 o 
  -4   3  11       18.83        7.53     13.48 o 
  -3   3  11       80.41       73.34     21.82 o 
  -2   3  11      414.62      380.63     17.88 o 
  -1   3  11      893.88      854.14     21.07 o 
   0   3  11        4.70       13.01      8.98 o 
   1   3  11        7.01       -8.92     10.18 o 
   2   3  11       22.29       25.95     13.26 o 
   3   3  11       11.38       -1.39     12.97 o 
  -5   4  11       37.63       36.05     16.81 o 
  -4   4  11        3.21       -1.14     12.43 o 
  -3   4  11        1.60       -0.66     11.28 o 
  -2   4  11       62.84       74.12     12.87 o 
  -1   4  11       12.79       53.32     12.21 o 
   0   4  11        0.15       -5.10      7.92 o 
   1   4  11        3.50       -0.53     10.52 o 
   2   4  11       14.93        9.65     12.29 o 
   3   4  11        2.00       -9.60     12.21 o 
  -5   5  11       11.66       -1.84     14.17 o 
  -4   5  11        4.01        9.95     13.63 o 
  -3   5  11        1.22      -12.12     10.49 o 
  -2   5  11        0.00       -6.89      8.29 o 
  -1   5  11      590.96      569.96     21.06 o 
   0   5  11       46.11       30.69     15.42 o 
   1   5  11      164.61      208.34     21.49 o 
   2   5  11       30.19       20.22     12.67 o 
   3   5  11       32.69       19.66     14.38 o 
  -5   6  11        3.81       -4.52     14.31 o 
  -4   6  11      212.70      285.09     28.91 o 
  -3   6  11        3.39       -1.70      8.81 o 
  -2   6  11       12.99        7.44      9.01 o 
  -1   6  11        1.11        3.05      8.30 o 
   0   6  11      189.68      244.00     17.53 o 
   1   6  11      198.19      205.84     43.30 o 
   2   6  11        0.31      -11.85     10.79 o 
   3   6  11       16.76        5.09     13.96 o 
  -5   7  11        0.07      -18.02     13.37 o 
  -4   7  11        5.25      -18.65     15.39 o 
  -3   7  11       27.54       34.65     10.62 o 
  -2   7  11       20.74       11.38      9.41 o 
  -1   7  11        0.17       -5.27      8.49 o 
   0   7  11       43.23       30.30      9.48 o 
   1   7  11      184.45      231.83     18.46 o 
   2   7  11        2.50       -6.39     10.70 o 
   3   7  11       11.60       -1.35     12.91 o 
  -5   8  11       36.45       38.16     17.36 o 
  -4   8  11        9.76       -0.98     13.24 o 
  -3   8  11      240.52      235.94     20.12 o 
  -2   8  11        5.08       -9.30      8.06 o 
  -1   8  11      110.14      158.39     15.70 o 
   0   8  11      231.56      261.78     33.34 o 
   1   8  11        5.81       10.74      8.95 o 
   2   8  11       24.62       20.55     13.46 o 
   3   8  11       58.99       62.94     18.54 o 
  -5   9  11        0.69        8.18     14.92 o 
  -4   9  11       49.53       46.86     16.77 o 
  -3   9  11       64.90       65.04     12.91 o 
  -2   9  11      212.09      221.61     18.55 o 
  -1   9  11      276.24      268.84     27.54 o 
   0   9  11        3.34       14.25     17.17 o 
   1   9  11       34.50       29.50     10.17 o 
   2   9  11       29.80       12.26     22.35 o 
   3   9  11        0.56      -14.43     12.82 o 
  -5  10  11        8.28       17.15     16.35 o 
  -4  10  11       74.54       65.69     14.33 o 
  -3  10  11        2.42       -0.31      9.44 o 
  -2  10  11        2.72       -5.20      8.19 o 
  -1  10  11      271.29      260.35     48.51 o 
   0  10  11      108.33      107.82     17.32 o 
   1  10  11       16.40       10.13      8.71 o 
   2  10  11        0.05       -1.18     11.25 o 
   3  10  11        7.39       11.70     15.41 o 
  -5  11  11        1.71       21.65     17.58 o 
  -4  11  11       33.54       19.09     11.86 o 
  -3  11  11       84.97      125.49     19.81 o 
  -2  11  11      190.80      215.91     18.55 o 
  -1  11  11        1.40       -4.70     12.52 o 
   0  11  11        3.00        4.33     10.78 o 
   1  11  11       89.60       84.21     15.83 o 
   2  11  11       44.77       20.87     12.84 o 
   3  11  11        0.01      -18.87     12.77 o 
  -4  12  11       37.59       35.47     12.76 o 
  -3  12  11        0.01        8.49      9.97 o 
  -2  12  11        1.01        7.75      9.19 o 
  -1  12  11       60.84       76.72     15.89 o 
   0  12  11       22.55       12.28     21.54 o 
   1  12  11        2.90       10.24     11.34 o 
   2  12  11        1.63       -8.46     11.38 o 
  -4  13  11       45.54       54.99     14.03 o 
  -3  13  11        4.76       -2.54      9.61 o 
  -2  13  11       36.70       36.66     11.88 o 
  -1  13  11       59.11       68.77     14.86 o 
   0  13  11        2.78       -3.64     10.02 o 
   1  13  11       13.41       11.78     12.07 o 
   2  13  11        0.53       -7.86     16.86 o 
  -4  14  11        5.13        7.51     11.35 o 
  -3  14  11        0.97      -13.93      9.29 o 
  -2  14  11        1.39       -6.58      8.70 o 
  -1  14  11        7.75        0.90     10.93 o 
   0  14  11        3.42       -9.61     10.53 o 
   1  14  11      111.62      110.16     27.91 o 
   2  14  11       10.17        0.34     12.63 o 
  -4  15  11       21.79       15.42     11.85 o 
  -3  15  11       42.79       28.57     12.09 o 
  -2  15  11        9.73        6.69     10.02 o 
  -1  15  11        3.17        9.20     14.80 o 
   0  15  11       44.36       45.11     14.17 o 
   1  15  11        1.69        0.79     10.85 o 
   2  15  11        0.37        2.14     11.62 o 
  -4  16  11       17.74       20.64     12.23 o 
  -3  16  11       19.55       26.18     12.07 o 
  -2  16  11        3.30        2.96     12.30 o 
  -1  16  11        9.44       -8.57     10.38 o 
   0  16  11        3.96        2.95     10.66 o 
   1  16  11        5.88       -6.33     11.04 o 
   2  16  11        0.17      -16.44     10.96 o 
  -4  17  11        8.33        8.82     11.93 o 
  -3  17  11        0.43       -8.83     10.92 o 
  -2  17  11      164.48      184.67     23.47 o 
  -1  17  11        2.74       -0.12     11.26 o 
   0  17  11        6.62        5.57     11.74 o 
   1  17  11       19.25       48.37     14.96 o 
   2  17  11        9.64       11.35     13.02 o 
  -3  18  11       35.45       49.13     14.08 o 
  -2  18  11      131.32      147.62     21.41 o 
  -1  18  11      141.45      131.19     20.53 o 
   0  18  11       17.58        5.58     11.42 o 
   1  18  11       59.98       40.10     14.50 o 
  -3  19  11       15.32        6.90     11.90 o 
  -2  19  11        5.40       24.75     13.65 o 
  -1  19  11       12.18       19.16     13.71 o 
   0  19  11        0.17        8.40     11.53 o 
   1  19  11       30.96       22.50     13.26 o 
  -3  20  11       45.75       58.97     19.62 o 
  -2  20  11       49.99       77.26     18.39 o 
  -1  20  11       20.12       22.96     15.05 o 
   0  20  11       13.46       -5.06     11.74 o 
   1  20  11        4.94       -8.76     11.48 o 
  -2  21  11        2.27        8.70     14.25 o 
  -1  21  11       12.78       19.29     14.17 o 
   0  21  11        5.96       -2.33     12.47 o 
  -1  22  11       10.65       10.57     13.60 o 
  -4   0  12       45.67       36.71     25.16 o 
  -2   0  12      407.44      407.16     36.15 o 
   0   0  12       54.58       42.46     17.79 o 
   2   0  12      231.75      262.11     37.90 o 
  -5   1  12        2.20       12.58     16.80 o 
  -4   1  12       44.21       51.39     17.89 o 
  -3   1  12       11.09        1.45     12.38 o 
  -2   1  12       87.66      141.40     21.18 o 
  -1   1  12       60.81       71.65     11.44 o 
   0   1  12        1.32       -1.67     10.19 o 
   1   1  12       15.07        6.74     11.02 o 
   2   1  12      102.16      100.38     19.56 o 
  -5   2  12        0.14       -1.44     15.21 o 
  -4   2  12       36.74       23.77     38.84 o 
  -3   2  12       56.47       59.04     17.36 o 
  -2   2  12      640.20      637.58     31.49 o 
  -1   2  12       41.94       47.83     11.46 o 
   0   2  12        1.53        3.21     10.59 o 
   1   2  12        1.81        2.49     10.84 o 
   2   2  12       28.30       17.18     13.92 o 
  -5   3  12        0.16        1.39     13.61 o 
  -4   3  12       10.49       17.22     15.57 o 
  -3   3  12        0.39       -1.14     12.71 o 
  -2   3  12      141.86      196.91     19.36 o 
  -1   3  12       79.19       93.28     17.32 o 
   0   3  12       51.81       28.47      9.73 o 
   1   3  12       18.33        1.21     11.47 o 
   2   3  12        0.31        1.39     12.85 o 
  -5   4  12       15.35       34.79     17.99 o 
  -4   4  12        0.70       22.96     15.04 o 
  -3   4  12      107.01      114.07     21.10 o 
  -2   4  12      285.45      333.00     37.37 o 
  -1   4  12        4.41       34.75     11.18 o 
   0   4  12        0.98      -12.03      8.02 o 
   1   4  12       27.23       24.02     13.76 o 
   2   4  12       16.45       11.10     15.80 o 
  -4   5  12       27.74       37.40     16.58 o 
  -3   5  12        4.11        0.51     13.77 o 
  -2   5  12        0.71        6.13      9.97 o 
  -1   5  12      545.81      490.52     24.71 o 
   0   5  12        1.85      -11.82      8.02 o 
   1   5  12      187.92      202.84     27.82 o 
   2   5  12      133.72      128.01     20.30 o 
  -4   6  12      130.46      144.41     24.08 o 
  -3   6  12        8.26        1.29     13.60 o 
  -2   6  12       14.60       11.06     10.73 o 
  -1   6  12       67.09       79.81     15.44 o 
   0   6  12        2.45        2.74     11.12 o 
   1   6  12        0.02       -9.79     10.55 o 
   2   6  12       10.53       -2.04     12.84 o 
  -4   7  12        7.71        9.75     16.67 o 
  -3   7  12       46.93       41.57     15.77 o 
  -2   7  12       55.89       96.66     24.42 o 
  -1   7  12       18.68       13.61     11.70 o 
   0   7  12       37.58       50.73     15.13 o 
   1   7  12       80.03       86.15     17.11 o 
   2   7  12       14.14       18.09     14.13 o 
  -4   8  12        8.13       -5.90     14.86 o 
  -3   8  12       94.29      107.13     17.44 o 
  -2   8  12       96.62      135.27     16.01 o 
  -1   8  12       59.67       92.35     29.41 o 
   0   8  12       32.71       20.90     12.47 o 
   1   8  12       24.26       27.05     14.83 o 
   2   8  12       31.94       21.54     14.08 o 
  -4   9  12       29.27       31.10     16.53 o 
  -3   9  12        7.46       12.08     12.75 o 
  -2   9  12       55.45      112.81     22.90 o 
  -1   9  12        9.30        5.83     11.21 o 
   0   9  12       28.44       45.14     14.36 o 
   1   9  12       49.06       54.51     21.48 o 
   2   9  12        9.78       -1.60     12.19 o 
  -4  10  12        7.01       -8.94     13.56 o 
  -3  10  12        0.69      -13.17      8.78 o 
  -2  10  12        8.21       -1.59      9.50 o 
  -1  10  12        3.60        0.42     11.13 o 
   0  10  12        1.48       11.73     12.38 o 
   1  10  12        7.00      -14.86     14.99 o 
   2  10  12       28.78       17.69     16.30 o 
  -4  11  12        1.11      -10.02     13.86 o 
  -3  11  12        0.01        2.54     11.14 o 
  -2  11  12       82.76       97.25     14.48 o 
  -1  11  12        0.01      -10.65     14.20 o 
   0  11  12       10.33       21.75     12.23 o 
   1  11  12        0.92        3.86     11.59 o 
   2  11  12        3.32        5.88     16.42 o 
  -4  12  12        0.55        2.99     15.33 o 
  -3  12  12       42.16       47.59     13.48 o 
  -2  12  12        6.01        4.25     12.24 o 
  -1  12  12        0.00       -2.59     11.44 o 
   0  12  12       60.41       94.18     17.71 o 
   1  12  12       13.86       16.24     13.53 o 
   2  12  12       15.96       23.63     14.88 o 
  -4  13  12        1.69       -0.07     11.39 o 
  -3  13  12        0.43        8.28     11.18 o 
  -2  13  12       11.71        5.79     12.74 o 
  -1  13  12        9.03       21.68     13.04 o 
   0  13  12       40.72       40.09     14.01 o 
   1  13  12       17.87       36.36     14.37 o 
  -3  14  12       46.60       42.17     13.66 o 
  -2  14  12       45.19       81.02     18.11 o 
  -1  14  12       67.06       49.42     15.74 o 
   0  14  12        0.11       -3.12     10.77 o 
   1  14  12        1.16       -4.66     11.50 o 
  -3  15  12        0.12       -3.05     10.85 o 
  -2  15  12       56.57       77.45     17.73 o 
  -1  15  12        1.85       -2.96     12.03 o 
   0  15  12       12.09        5.26     12.19 o 
   1  15  12        0.17      -10.46     11.70 o 
  -3  16  12        4.28        2.33     11.88 o 
  -2  16  12       31.70       18.66     13.90 o 
  -1  16  12       14.36       12.89     13.32 o 
   0  16  12        0.29        6.44     14.27 o 
   1  16  12        4.00        9.42     13.14 o 
  -2  17  12        8.36        4.68     13.89 o 
  -1  17  12       30.18       34.47     15.26 o 
   0  17  12        2.74      -13.40     11.90 o 
  -2  18  12        0.07       11.43     14.80 o 
  -1  18  12       17.97       32.00     15.49 o 
   0  18  12        1.70        4.78     12.12 o 
  -3   0  13        2.04      -18.61     18.48 o 
  -1   0  13        0.01        1.25     18.92 o 
   1   0  13       11.98       14.67     19.61 o 
  -4   1  13        0.03      -11.59     14.02 o 
  -3   1  13        0.71        5.67     15.23 o 
  -2   1  13        3.14       14.86     14.83 o 
  -1   1  13        0.38       19.86     22.60 o 
   0   1  13       10.99       13.56     11.88 o 
   1   1  13        1.21      -17.74     11.82 o 
  -4   2  13       14.80        5.55     18.45 o 
  -3   2  13       34.85       62.13     18.78 o 
  -2   2  13      128.73      185.70     24.61 o 
  -1   2  13       39.53       30.37     14.37 o 
   0   2  13       35.82       40.02     13.32 o 
   1   2  13       89.22       94.89     18.89 o 
  -4   3  13        2.53       -5.84     14.84 o 
  -3   3  13        3.06       -2.96     18.67 o 
  -2   3  13        0.98       21.32     15.85 o 
  -1   3  13       24.51       28.72     19.14 o 
   0   3  13        7.26      -14.55     15.61 o 
   1   3  13        0.00      -12.59     12.55 o 
  -4   4  13        4.01        0.65     14.92 o 
  -3   4  13        0.00       -1.36     14.64 o 
  -2   4  13       71.59       55.04     19.42 o 
  -1   4  13       19.96       17.47     14.17 o 
   0   4  13       11.98       11.24     15.23 o 
   1   4  13       41.62       35.17     15.49 o 
  -4   5  13       21.90       20.52     15.98 o 
  -3   5  13       51.56       78.03     19.09 o 
  -2   5  13        9.81       -0.47     15.23 o 
  -1   5  13        1.21      -14.59     10.18 o 
   0   5  13       20.31        8.93     16.80 o 
   1   5  13        0.37       -3.98     12.09 o 
  -4   6  13        5.81        0.48     16.39 o 
  -3   6  13       12.93       23.57     16.14 o 
  -2   6  13       21.12       11.30     12.60 o 
  -1   6  13       24.74       27.36     13.65 o 
   0   6  13        4.98       -1.12     16.42 o 
   1   6  13       65.35       46.08     16.26 o 
  -3   7  13      100.13      144.33     38.96 o 
  -2   7  13       30.41       36.61     12.41 o 
  -1   7  13        0.54       -7.68     11.16 o 
   0   7  13        1.10       -4.77     11.87 o 
   1   7  13       21.96       27.47     19.17 o 
  -3   8  13        6.24       26.61     15.97 o 
  -2   8  13       19.19       14.99     14.29 o 
  -1   8  13        5.36        3.39     12.76 o 
   0   8  13       89.76       96.68     18.80 o 
   1   8  13        4.47      -18.98     16.73 o 
  -3   9  13       36.74       30.16     16.48 o 
  -2   9  13       37.03       23.74     20.85 o 
  -1   9  13        2.67       -2.99     12.05 o 
   0   9  13        8.24        7.59     13.20 o 
   1   9  13       13.28       15.55     18.48 o 
  -3  10  13       34.68       55.73     17.40 o 
  -2  10  13        0.14        0.49     13.08 o 
  -1  10  13        5.75        6.72     11.76 o 
   0  10  13       37.45       44.90     15.89 o 
   1  10  13       25.83       27.47     20.42 o 
  -3  11  13       15.26        5.39     11.88 o 
  -2  11  13        0.80      -11.30     12.52 o 
  -1  11  13        1.77        2.84     12.53 o 
   0  11  13        4.61       10.21     17.14 o 
  -2  12  13        9.10        8.55     13.86 o 
  -1  12  13       23.97       36.58     26.54 o 
   0  12  13      117.75      143.76     34.47 o 
  -2  13  13        4.14       -8.60     13.22 o 
  -1  13  13        2.23       -9.36     12.96 o 
   0  13  13       35.28       71.85     18.39 o 
  -2  14  13       34.06       57.07     32.41 o 
  -1  14  13        1.02       -2.69     12.84 o 
  -2   0  14       47.30       69.62     27.35 o 
  -2   1  14       36.18       58.40     19.00 o 
   0   1  14        3.16      -19.04     15.17 o 
  -2   2  14      105.04      148.71     24.63 o 
   0   2  14        6.26       -5.49     16.36 o 
  -2   3  14       16.84       38.42     20.04 o 
   0   3  14       19.62       41.71     21.17 o 
  -2   4  14       54.12       46.19     17.82 o 
  -1   4  14       25.72       32.65     24.23 o 
   0   4  14       52.14       71.68     22.29 o 
  -2   5  14       42.34       18.04     23.98 o 
  -1   5  14        1.88       -7.05     16.30 o 
  -2   6  14        0.01        0.19     21.10 o 
  -1   6  14        1.56       -5.16     13.10 o 
  -1   7  14       14.76        9.98     18.58 o 
                                                 
